# Supplementary material for: A non-randomized clinical trial to determine the safety and efficacy of a novel sperm sex selection technique
Source: PLoS One. 2023 Mar 22;18(3):e0282216. doi: 10.1371/journal.pone.0282216 (PMC10032484; doi:10.1371/journal.pone.0282216)
Supplement: S1 File — (XLSX) [file pone.0282216.s002.xlsx]

## Sheet: Control
F_age	P_age	tot oocytes	MII	2PN	PGD Emb	XX tot	XX normal	XY tot	XY normal	Transfer?	Impl?	+FHB?	Del?	Preg Loss?	Female	Male	ct	mot	morph
28	29	1	1	1	1	1	1										49	89	1
40	35	24	24	20	18	14	10	4	4								16	80	3
37	36	1	1	1	1	1	1										65	89	2
31	35	9	8	6	6	3	3	3	3	1							26	89	1
38	37	14	14	13	2	2	2	0	0	1	1	1	1		1		16	80	3
41	43	24	23	13	8	2	1	6	6								36	89	2
41	35	6	5	4	4	1	1	3	3	1	1	1	1		1		26	89	1
42	37	1	1	1	0												25.2	80	3
28	30	1	1	1	1	1	1										68	89	2
38	37	16	16	15	9	2	2	7	1	1	1	1	1			1	26	89	1
37	38	17	15	12	9	2	2	7	3	1	1	1	1			1	33	80	3
31	31	7	7	5	4	4	0	0	0								68	89	2
42	37	1	1	1	0												26	89	1
39	38	1	1	1	1	1	1										25.2	80	3
30	32	1	1	1	1	1	1										69	89	2
37	38	6	5	3	3	3	3	0	0	1	1	1	1		1		26	89	1
36	39	14	12	10	7	5	5	2	2	1							25.2	80	3
38	36	1	1	1	0												70	89	2
39	38	1	1	1	0												26	89	1
37	39	1	1	1	1	1	1										25.2	80	3
36	42	14	12	10	8	2	1	6	3								70	89	2
36	39	8	7	7	7	7	5	0	0								26	89	1
39	39	1	1	1	1	1	1										25.2	80	3
34	34	15	12	10	6	3	0	3	3								52	89	2
37	39	1	1	1	0												26	89	1
40	39	17	10	3	3	3	3	0	0	1	1						25.2	80	3
31	31	1	1	1	0												75	89	2
39	39	1	1	1	1	1	1										26	89	1
40	40	1	1	1	1	1	1										33	80	3
29	35	1	1	1	1	1	1										75	89	2
40	39	7	7	7	7	3	3	4	4	1							26	89	1
42	43	4	4	2	2	2	2	0	0	1	1	1	1		1		25.2	80	3
32	35	25	22	13	11	0	0	11	10								76	89	2
40	40	1	1	1	0												26	89	1
40	44	4	3	3	3	3	1	0	0	1	1	1	1		1		25.2	80	3
36	36	1	1	1	0												79	89	2
42	43	1	1	1	0												26	89	1
44	45	1	1	1	1	1	1										25.2	80	3
40	43	1	1	1	0												79	89	2
40	44	37	27	20	9	2	2	7	0	1	1	1	1		1		26	89	1
42	48	1	1	1	1	1	1										25.2	80	3
32	35	6	4	3	3	3	3	0	0	1	1						80	89	2
38	46	17	17	13	9	6	2	3	3	1	1	1	1			1	26	89	1
47	56	19	11	11	5	5	0	0	0								33	80	3
36	36	1	1	1	1	1	1										83	89	2
47	48	1	1	1	0												26	89	1
47	51	10	7	7	4	4	2	0	0	1	1	1	1		1		25.2	80	3
40	43	17	14	14	11	0	0	11	10								83	89	2
47	56	1	1	1	1	1	1										26	89	1
47	45	19	12	12	8	4	1	4	4								25	80	3
34	35	10	6	6	5	2	2	3	3								85	89	2
43	45	15	13	11	9	2	2	7	3								26	89	1
44	44	17	15	14	10	0	0	10	1	1	1	1	1			1	15	80	3
32	35	11	11	8	7	5	3	2	2	1	1						88	89	2
44	44	18	15	13	7	5	5	2	2	1							26	89	1
34	34	42	21	21	21	10	0	11	6								70	80	3
36	36	7	7	7	6	3	0	3	3								90	89	2
30	30	5	5	3	2	2	2	0	0	1	1	1	1		1		50	89	1
31	32	1	1	1	0												52	80	3
42	36	6	4	3	3	3	3	0	0	1	1						90	89	2
29	35	1	1	1	1	1	1										23	89	1
31	32	13	9	6	5	2	1	3	3								74	80	3
40	43	6	5	4	3	3	3	0	0	1	1	1		1			90	89	2
32	35	14	9	9	9	2	1	7	3								32	89	1
37	34	14	11	9	5	5	0	0	0	1							92	80	3
37	42	6	5	4	4	1	1	3	3	1	1	1	1			1	90	89	2
34	35	2	1	1	1	1	1	0	0								80	89	1
36	35	13	11	9	7	5	5	2	2	1							47	80	3
34	35	13	11	11	11	0	0	11	10								92	89	2
30	32	9	3	3	3	3	3	0	0	1	1	1		1			26	89	1
38	40	8	8	7	6	3	3	3	3	1							47	80	3
36	36	26	20	10	6	3	0	3	3	1	1	1	1			1	92	89	2
34	35	1	1	1	0												19	84	1
29	35	1	1	1	1	1	1										17	80	3
39	43	19	18	13	9	1	1	8	3								92	89	2
33	35	6	5	4	3	3	3	0	0	1	1	1	1		1		52	84	1
31	32	1	1	1	0												17	80	3
30	32	11	10	9	6	3	3	3	3	1							93	89	2
28	26	35	16	11	9	1	0	8	5	1	1	1	1			1	31	85	1
35	35	21	16	16	14	10	10	4	4	1							24	80	3
36	36	3	3	2	2	2	2	0	0	1	1	1	1		1		93	89	2
37	34	12	12	9	6	3	3	3	3	1							17	86	1
33	40	6	5	4	2	2	2	0	0	1	1	1	1		1		24	80	3
39	43	1	1	1	0												93	89	2
32	33	1	1	1	0												11	87	1
35	35	1	1	1	0												43	89	4
39	36	1	1	1	1	1	1										43	89	2
39	33	18	9	9	6	3	0	3	3								30	89	1
37	40	1	1	1	0												43	89	4
36	42	30	25	17	7	5	0	2	2								43	89	2
33	34	2	2	2	2	1	1	1									15	89	1
30	35	1	1	1	0												62	89	4
32	35	8	8	5	3	3	3	0	0	1	1	1		1			43	89	2
44	56	1	1	1	0												99	89	1
40	35	1	1	1	1	1	1										24	89	3
41	43	14	10	9	6	3	1	3	3								56	89	2
27	29	12	9	7	4	1	1	3	3	1	1	1	1			1	15	89	1
36	35	12	10	8	2	2	1	0	0	1	1	1	1		1		70	89	4
36	36	1	1	1	0												43	89	2
31	34	14	11	8	5	2	2	3	3								15	89	1
34	35	1	1	1	0												98	89	4
40	43	1	1	1	1	1	1										43	89	2
28	29	10	10	9	5	5	0	0	0	1							76	89	1
40	39	10	10	9	9	2	1	7	3								98	89	4
34	37	1	1	1	0												98	89	2
29	35	6	6	5	2	2	2	0	0	1							85	89	1
32	34	32	22	15	7	7	7	0	0								15	89	4
43	42	1	1	1	0												98	89	2
34	35	4	4	3	3	3	2	0	0	1	1	1	1		1		18	89	1
35	35	43	26	23	19	11	7	8	6								44	89	4
31	35	12	10	6	5	2	2	3	3	1	1	1	1			1	47	89	2
34	34	23	16	16	11	0	0	11	10								19	89	1
36	40	11	10	9	5	1	0	4	4	1	1	1	1			1	44	89	4
34	34	1	1	1	0												93	89	2
30	32	17	14	14	5	2	2	3	3	1	1	1	1			1	39	89	1
38	37	11	10	10	4	2	2	2	2	1	1	1	1			1	24	89	3
39	44	4	4	3	3	3	3	0	0	1	1						56	89	2
31	31	1	1	1	1	1	1										59	89	1
37	35	10	7	3	3	3	3	0	0	1	1						21	89	4
36	36	24	24	23	17	8	8	9	4								94	89	2
35	35	12	7	6	4	4	2	0	0	1	1	1	1		1		41	89	1
36	37	15	13	12	4	1	1	3	3								21	89	4
40	43	16	10	8	6	3	3	3	3	1							93	89	2
40	39	1	1	1	1	1	1										41	89	1
37	37	12	8	6	4	1	1	3	3	1	1	1	1			2	21	89	4
36	36	4	3	3	3	3	2	0	0	1	1	1	1		1		94	89	2
34	33	1	1	1	0												43	89	1
39	37	1	1	1	0												21	89	4
39	43	1	1	1	0												94	89	2
28	30	1	1	1	1	1	1										19	62	1
25	29	21	17	13	10	8	8	2	2	1							52	89	3
36	36	1	1	1	1	1	1										19	89	3
34	34	19	17	13	12	0	0	12	2								81	89	1
33	38	26	20	13	10	0	0	10	0								21	89	4
34	37	1	1	1	1	1	1										94	89	2
36	35	1	1	1	1	1	1	0	0								89	80	1
36	38	27	20	14	11	0	0	11	10								21	89	4
43	42	6	5	4	4	1	1	3	3	1	1	1	1		1		97	89	2
38	40	6	6	5	4	4	4	0	0	1							89	89	1
37	38	1	1	1	0												21	89	4
30	32	1	1	1	1	1	1										98	89	2
37	34	1	1	1	0												93	80	1
39	38	7	3	3	3	3	3	0	0	1	1						21	89	4
29	35	18	13	10	10	0	0	10	2								98	89	2
33	34	1	1	1	1	1	1										26	89	2
32	39	13	12	7	6	3	0	3	3								21	89	4
34	33	1	1	1	0												98	89	2
31	32	1	1	1	1	1	1										13	89	2
37	39	13	10	10	8	2	1	6	3								21	89	4
33	36	1	1	1	0												98	89	2
28	26	2	2	2	2	2	2	0	0	1	1	1	1		1		43	89	2
38	39	15	13	6	4	4	4	0	0	1							21	89	4
37	41	16	13	13	12	0	0	12	1	1	1	1	1			1	99	89	2
33	34	1	1	1	0												92	89	2
39	39	2	2	2	2	2	2	0	0								21	89	4
35	35	1	1	1	0												17	89	2
35	35	9	6	4	4	4	2	0	0	1	1	1	1		1		63	89	2
39	40	8	6	4	3	3	2	0	0								21	89	4
38	40	10	8	5	4	1	1	3	3	1	1	1	1			1	17	89	2
40	39	1	1	1	1	1	1										63	89	2
40	43	17	12	9	4	4	4	0	0	1							21	89	4
34	37	1	1	1	1	1	1										17	89	2
35	35	1	1	1	1	1	1										27	89	2
41	43	16	10	6	6	6	4	0	0	1							21	89	4
43	42	13	10	8	8	6	4	2	2	1							17	89	2
36	40	1	1	1	1	1	1										27	89	2
39	44	14	13	12	9	1	1	8	3	1	1	1	1		1		21	89	4
34	37	1	1	1	1	1	1										17	89	2
31	35	8	7	4	3	3	3	0	0	1	1	1		1			77	89	2
44	44	23	18	12	10	0	0	10	0								21	89	4
43	42	6	5	4	4	1	1	3	3	1	1	1	1		1		17	89	2
31	35	11	11	10	8	2	1	6	4								19	89	2
41	45	1	1	1	1	1	1										21	89	4
32	34	11	11	8	8	2	1	6	6								17	89	2
34	35	1	1	1	0												34	89	2
40	48	14	11	6	6	2	2	4	3								21	89	4
34	37	19	17	13	7	7	4	0	0	1							17	89	2
36	34	7	6	3	2	2	2	0	0								35	89	2
37	48	1	1	1	1	1	1										21	89	4
41	42	22	21	18	14	7	7	7	3								17	89	2
40	31	12	11	10	7	4	4	3	3	1							99	89	2
47	56	9	9	6	2	2	1	0	0	1	1	1	1		1		21	89	4
30	31	1	1	1	0												17	89	2
32	33	1	1	1	1	1	1										25	89	2
47	47	17	15	13	8	4	4	4	2	1							21	89	4
36	35	1	1	1	1	1	1										17	89	2
35	35	11	9	7	5	2	1	3	3	1	1	1	1			1	52	89	2
44	44	8	7	5	2	2	1	0	0	1	1	1	1		1		21	89	4
31	36	9	5	4	2	2	2	0	0	1	1	1	1		1		17	89	2
40	39	1	1	1	1	1	1										52	89	2
43	43	1	1	1	1	1	1										21	89	4
38	37	10	9	9	7	3	3	4	4	1							17	89	2
33	34	16	14	10	5	5	0	0	0								99	89	2
29	29	18	13	10	8	5	5	3	3	1							38	89	4
43	37	24	18	11	11	0	0	11	10								17	89	2
36	34	1	1	1	0												26	89	2
33	33	10	7	5	4	4	1	0	0	1	1	1	1		1		48	89	4
37	38	12	9	8	7	7	5	0	0	1							17	89	2
30	35	1	1	1	0												38	89	2
34	35	3	3	1	1	1	1	0	0								48	89	4
40	39	16	10	6	5	2	2	3	3								17	89	2
37	35	1	1	1	0												15	89	2
30	32	1	1	1	1	1	1										54	89	4
41	40	23	20	18	11	0	0	11	11								17	89	2
37	37	1	1	1	1	1	1										15	89	2
34	33	1	1	1	1	1	1										28	89	4
43	43	7	4	3	3	3	3	0	0	1	1						17	89	2
42	37	15	11	10	9	2	2	7	3	1	1	1	1			1	15	89	2
28	30	5	5	5	4	1	1	3	3								76	89	4
40	44	3	3	3	7	7	7	0	0	1							17	89	2
35	38	17	13	11	7	4	1	3	3	1	1	1	1		1		15	89	2
32	34	26	22	17	8	2	1	6	6	1	1	1	1			1	85	89	4
40	46	13	10	10	8	2	2	6	4	1	1	1	1			1	17	89	2
37	38	15	11	7	2	2	1	0	0	1	1	1	1		1		15	89	2
22	24	10	9	7	7	7	5	0	0	1							25	89	4
44	44	7	7	7	4	4	2	0	0	1	1	1	1		1		17	89	2
39	38	20	14	12	11	0	0	11	10								15	89	2
32	34	1	1	1	1	1	1										50	89	4
33	34	2	2	2	1	0	0	1	1	1	1	1	1			1	17	89	2
32	39	1	1	1	0												15	89	2
30	32	10	8	5	2	2	1	0	0	1	1	1	1		1		82	89	4
32	35	29	26	20	11	7	7	4	4	1							17	89	2
37	39	1	1	1	1	1	1										15	89	2
34	35	1	1	1	0												84	89	4
34	35	1	1	1	1	1	1										16.3	89	2
38	39	31	27	12	11	0	0	11	10								15	89	2
33	35	18	11	10	7	7	7	0	0								93	89	4
32	37	15	12	11	3	3	1	0	0	1	1	1	1		1		17.4	89	2
39	39	1	1	1	0												15	89	2
30	30	22	17	14	10	0	0	10	1	1	1	1	1			1	35	89	4
37	42	1	1	1	1	1	1										17.4	89	2
40	40	24	17	13	7	2	2	5	2	1	1	1	1			1	15	89	2
34	33	16	11	5	4	2	2	2	2	1	1	1	1			1	70	89	4
34	36	16	7	6	4	1	1	3	3								19	89	2
41	43	1	1	1	1	1	1										15	89	2
36	34	25	18	14	6	4	1	2	2	1	1	1	1		1		93	89	4
39	41	10	10	7	2	2	1	0	0	1	1	1	1		1		19	89	2
39	44	1	1	1	1	1	1										15	89	2
34	35	1	1	1	0												93	89	4
32	37	1	1	1	0												10	80	2
33	45	5	5	4	2	2	2	0	0	1	1	1	1		1		15	89	2
40	39	14	12	11	6	3	0	3	3								93	89	4
39	42	9	8	7	5	5	3	0	0	1	1						10	80	2
43	45	11	11	8	6	3	0	3	3								15	89	2
36	35	12	9	8	8	2	1	6	3								17	89	4
30	32	1	1	1	1	1	1										30	80	2
42	48	11	9	8	5	5	2	0	0	1	1	1	1		1		15	89	2
36	37	6	6	5	2	2	1	0	0	1	1	1	1		1		17	89	4
32	35	12	11	11	6	3	2	3	3	1	1	1	1			1	34	89	2
47	56	17	13	10	4	2	2	2	2	1	1	1	1			1	15	89	2
36	37	35	34	27	26	16	0	10	10								17	89	4
32	35	21	17	16	10	6	6	4	4								35	89	2
47	47	1	1	1	1	1	1										15	89	2
39	37	15	13	12	10	0	0	10	1	1	1	1	1			1	17	89	4
35	35	1	1	1	1	1	1										41	89	2
44	44	12	10	10	8	6	4	2	2	1							15	89	2
44	37	1	1	1	1	1	1										17	89	4
36	40	15	15	8	6	1	1	5	3								41	89	2
44	44	1	1	1	0												15	89	2
35	38	38	28	11	5	2	2	3	3								17	89	4
34	34	1	1	1	0												42	89	2
33	34	1	1	1	0												10	89	2
35	38	1	1	1	0												17	89	4
35	36	20	9	7	4	1	1	3	3								46	89	2
33	34	1	1	1	1	1	1										40	89	2
37	38	16	10	8	4	4	0	0	0								17	89	4
39	41	12	9	8	3	3	3	0	0	1	1	1		1			46	89	2
29	32	1	1	1	1	1	1										57	89	2
38	38	19	16	14	12	0	0	12	11								17	89	4
42	36	14	11	10	6	5	3	1	1	1	1						47	89	2
29	29	23	11	9	8	2	2	6	3	1	1	1	1			1	52	89	2
39	38	1	1	1	0												17	89	4
37	42	6	5	4	4	1	1	3	3	1	1	1	1			1	47	89	2
32	35	1	1	1	0												37	89	2
37	39	16	10	9	4	1	1	3	3	1	1	1	1			1	17	89	4
34	37	1	1	1	1	1	1										52	89	2
31	35	1	1	1	1	1	1	0	0								28	89	2
38	39	12	8	7	5	2	1	3	3	1	1	1	1			1	17	89	4
43	42	11	10	8	3	3	3	0	0	1	1						52	89	2
32	34	17	15	12	9	1	0	8	4	1	1	1	1			1	45	89	2
38	39	1	1	1	0												17	89	4
34	37	27	19	17	9	1	0	8	3	1	1	1	1			1	53	89	2
34	35	8	7	7	3	3	3	0	0	1	1						45	89	2
38	40	26	15	12	8	2	2	6	0								17	89	4
39	42	1	1	1	1	1	1										53	89	2
41	44	13	9	7	6	3	3	3	3	1	1						98	89	1
37	40	8	6	5	3	3	2	0	0	1	1	1	1		1		84	80	3
38	38	4	3	3	1	1	1	0	0	1							56	89	3
33	45	1	1	1	1	1	1										98	89	1
28	29	1	1	1	1	1	1										43	89	3
39	38	12	8	7	6	3	3	3	3	1							56	89	3
30	32	21	13	12	9	6	2	3	3	1	1	1	1			1	81	89	2
39	43	6	4	2	2	2	1	0	0	1	1	1	1		1		17	89	4
30	30	10	9	7	4	4	2	0	0	1	1	1	1		1		55	89	2
36	37	5	4	3	2	1	1	1	1	1	1	1	1		1		99	89	1
32	35	11	10	8	8	2	2	6	6	1	1	1	1			1	32	89	3
38	41	18	15	13	6	3	3	3	3	1							43	89	3
31	32	1	1	1	1	1	1										17	89	2
40	43	29	22	17	11	0	0	11	11								17	89	4
36	36	11	6	3	1	1	1	0	0	1	1	1	1		1		56	89	2
36	37	1	1	1	1	1	1										99	89	1
35	35	1	1	1	0												48	89	3
34	37	1	1	1	1	1	1										45	89	3
35	35	9	8	5	2	2	2	0	0	1	1	1	1		1		26	89	1
42	43	19	16	13	7	7	5	0	0								24	80	3
34	35	15	14	13	7	7	7	0	0								58	89	2
40	45	14	12	12	5	2	2	3	3	1	1	1	1			1	98	89	1
33	34	1	1	1	1	1	1										46	89	3
32	39	1	1	1	1	1	1										56	89	3
34	34	17	14	14	10	6	6	4	4	1							98	89	1
39	29	1	1	1	0												52	89	3
40	43	1	1	1	1	1	1										19	89	3
32	31	23	14	10	7	7	5	0	0								17	89	1
42	37	1	1	1	0												24	80	3
44	44	1	1	1	1	1	1										56	89	2
41	48	2	2	2	2	2	1	0	0	1	1	1	1		1		98	89	1
34	35	3	3	3	2	2	2	0	0	1	1	1	1		1		47	89	3
37	39	27	25	23	18	9	9	9	5								56	89	3
40	39	1	1	1	1	1	1										26	89	1
40	44	9	7	7	6	6	2	0	0	1	1	1	1		1		24	80	3
35	35	1	1	1	0												59	89	2
31	36	1	1	1	0												26	80	1
37	38	26	20	18	9	2	2	7	1	1	1	1	1			1	24	80	3
41	45	1	1	1	0												56	89	2
40	48	1	1	1	1	1	1										98	89	1
29	35	24	16	13	7	4	4	3	3	1							47	89	3
38	39	14	12	7	1	1	1	0	0								56	89	3
34	35	19	15	5	4	2	2	2	2	1	1	1	1			1	97	89	1
36	35	23	16	12	9	0	0	9	2	1	1	1	1			1	74	89	3
29	35	1	1	1	1	1	1										28	89	3
32	34	11	11	10	6	3	3	3	3	1							99	89	1
38	40	17	17	10	4	2	2	2	2	1	1	1	1			1	74	89	3
33	34	1	1	1	1	1	1										29	89	3
39	37	2	1	1	1	1	1	0	0	1							57	89	1
38	40	18	9	6	2	2	1	0	0	1	1	1	1		1		48	89	3
43	42	7	6	2	3	1	1	2	2	1	1	1	1		1		45	89	3
44	37	1	1	1	1	1	1										97	89	1
30	32	1	1	1	1	1	1										59	89	3
34	37	1	1	1	1	1	1										46	89	3
32	34	1	1	1	1	1	1										38	89	2
43	43	1	1	1	1	1	1										17	89	4
39	43	1	1	1	1	1	1										56	89	2
36	35	1	1	1	0												41	89	2
40	44	1	1	1	0												17	89	4
32	32	5	5	2	2	2	2	0	0	1	1	1	1		1		57	89	2
36	37	18	16	14	5	2	2	3	3	1	1	1	1			1	41	89	2
33	45	11	11	10	9	1	1	8	3								17	89	4
35	35	1	1	1	1	1	1										58	89	2
34	33	1	1	1	0												98	89	1
39	33	44	31	27	24	18	5	6	3								79	89	3
32	33	1	1	1	0												37	89	3
36	37	1	1	1	1	1	1										41	89	2
37	45	12	8	7	5	2	2	3	3								17	89	4
36	40	1	1	1	1	1	1										58	89	2
39	37	5	5	3	1	1	1	0	0								41	89	2
47	48	6	5	5	5	2	1	3	3	1	1	1	1			1	17	89	4
31	32	1	1	1	1	1	1										59	89	2
33	38	8	7	6	8	3	3	5	3	1							41	89	2
40	48	1	1	1	1	1	1										17	89	4
35	35	1	1	1	0												61	89	2
35	38	15	12	12	12	0	0	12	11								41	89	2
47	49	20	15	15	8	2	2	6	0	1	1	1	1			1	17	89	4
37	40	12	10	6	4	1	1	3	3								61	89	2
36	38	12	11	9	4	4	2	0	0	1	1	1	1		1		41	89	2
47	56	52	42	11	10	0	0	10	1	1	1	1	1			1	17	89	4
34	37	8	7	7	4	4	4	0	0	1							63	89	2
37	38	1	1	1	1	1	1										41	89	2
47	55	1	1	1	1	1	1										17	89	4
41	42	13	10	9	8	2	1	6	6								63	89	2
39	38	32	26	11	10	0	0	10	3	1	1	1	1			1	41	89	2
33	36	18	16	15	11	0	0	11	10								22	89	4
29	29	17	10	5	3	3	1	0	0	1	1	1	1		1		65	89	2
43	38	21	17	16	14	14	11	0	0	1							41	89	2
35	41	16	15	11	8	2	3	6	3								22	89	4
36	35	9	6	6	2	2	1	0	0	1	1	1	1		1		69	89	2
35	38	17	14	11	11	0	0	11	10								97	89	1
33	34	27	27	11	10	5	3	5	3	1							59	89	3
43	42	24	22	19	10	5	5	5	3	1							46	89	3
37	34	8	6	5	5	2	2	3	3								98	89	1
35	34	1	1	1	1	1	1										79	89	3
34	34	1	1	1	0												39	89	3
31	35	7	4	1	1	1	1	0	0								97	89	1
31	32	1	1	1	1	1	1										90	89	3
35	36	1	1	1	1	1	1										39	89	3
31	32	1	1	1	1	1	1										19	89	1
31	32	1	1	1	1	1	1										43	89	3
34	37	1	1	1	1	1	1										39	89	3
34	35	1	1	1	1	1	1										35	89	1
33	34	22	16	9	4	2	2	2	2	1	1	1	1			1	98	89	3
39	41	8	7	7	7	5	5	2	2	1							39	89	3
37	39	12	12	10	9	2	2	7	3	1	1	1	1			1	41	89	2
35	35	17	10	6	6	3	3	3	3	1							33	89	4
38	40	26	23	18	4	2	2	2	2	1	1	1	1			1	69	89	2
38	39	15	12	12	9	5	2	4	4	1	1	1	1			1	41	89	2
40	39	1	1	1	0												33	89	4
42	36	14	11	10	6	3	3	3	3	1	1						52	89	2
38	39	1	1	1	0												41	89	2
34	35	5	4	3	3	3	2	0	0								58	89	4
37	42	15	11	5	5	2	1	3	3	1	1	1	1			1	52	89	2
39	40	1	1	1	1	1	1										41	89	2
35	35	9	7	5	5	2	2	3	3								80	89	4
36	36	5	5	4	2	2	2	0	0								52	89	2
39	43	13	10	9	8	2	2	6	0								41	89	2
35	40	20	12	9	5	2	2	3	3								80	89	4
40	43	11	7	7	4	1	1	3	3	1	1	1	1			1	52	89	2
40	43	1	1	1	1	1	1										41	89	2
35	35	25	14	8	8	2	2	6	4	1	1	1	1			1	94	89	4
33	35	7	6	4	3	3	1	0	0	1	1	1	1		1		75	89	2
36	44	12	11	6	5	2	2	3	3	1	1	1	1			1	41	89	2
40	39	1	1	1	1	1	1										93	89	4
32	37	1	1	1	1	1	1										75	89	2
42	44	9	9	9	8	2	2	6	3	1	1	1	1			1	41	89	2
29	32	19	12	11	7	7	7	0	0								35	89	4
39	42	11	10	7	2	2	1	0	0	1	1	1	1		1		75	89	2
33	45	1	1	1	1	1	1										41	89	2
35	35	19	11	9	9	1	1	8	3								44	89	4
32	35	12	10	7	7	3	1	4	4								77	89	2
41	45	8	7	7	3	3	1	0	0	1	1	1	1		1		41	89	2
36	40	20	15	12	8	2	1	6	6	1	1	1	1			1	44	89	4
32	34	11	11	8	8	2	1	6	6								82	80	2
41	48	20	15	11	6	3	2	3	3	1	1	1	1			1	41	89	2
31	31	1	1	1	1	1	1										68	89	4
36	36	11	6	3	1	1	1	0	0	1	1	1	1		1		83	80	2
40	48	7	6	3	3	3	3	0	0	1	1	1		1			41	89	2
33	34	24	16	13	10	0	0	10	2								78	89	4
39	43	1	1	1	1	1	1										83	80	2
47	49	1	1	1	1	1	1										41	89	2
34	35	14	7	7	4	1	1	3	3	1	1	1	1			1	85	84	4
36	36	1	1	1	1	1	1										91	89	2
47	56	4	4	4	2	0	0	2	2								41	89	2
34	35	4	4	3	3	3	3	0	0	1	1						36	85	4
40	43	1	1	1	1	1	1										91	89	2
44	45	21	20	14	10	0	0	10	2								41	89	2
31	32	19	18	15	11	0	0	11	11								51	85	4
31	35	12	7	5	3	3	1	0	0	1	1	1	1		1		92	89	2
43	42	1	1	1	1	1	1										41	89	2
32	35	1	1	1	1	1	1										85	85	4
34	37	1	1	1	1	1	1										92	89	2
29	35	15	9	8	7	7	5	0	0	1							58	89	2
33	35	14	13	11	7	5	5	2	2								19	86	4
42	42	1	1	1	0												92	89	2
33	33	1	1	1	1	1	1										99	89	2
32	35	17	12	11	8	8	4	0	0	1							28	87	4
41	35	14	13	12	8	2	2	6	0	1	1	1	1			1	94	89	2
35	35	6	6	5	5	2	1	3	3	1	1	1	1			1	17	89	2
28	32	23	20	16	4	2	2	2	2	1	1	1	1			1	47	87	4
38	37	9	6	3	3	3	3	0	0	1	1	1		1			94	89	2
35	38	1	1	1	0												97	89	1
36	34	13	7	6	5	2	2	3	3								61	89	3
33	36	1	1	1	0												48	89	3
40	39	1	1	1	1	1	1										17	89	2
37	35	1	1	1	1	1	1										65	87	4
43	37	12	11	10	9	0	0	9	1	1	1	1	1			1	94	89	2
34	35	16	16	14	8	6	3	2	2	1	1						26	89	2
37	37	27	27	26	21	16	6	5	2								65	87	4
37	38	13	10	6	6	3	3	3	3	1							94	89	2
32	34	15	13	9	7	5	5	2	2	1							26	89	2
41	37	25	5	3	3	3	3	0	0	1	1						65	87	4
39	38	1	1	1	0												94	89	2
29	32	1	1	1	0												40	89	2
34	38	9	7	7	5	5	0	0	0								65	87	4
36	39	10	10	10	7	7	5	0	0								94	89	2
33	34	11	11	9	5	5	0	0	0								43	89	2
36	38	1	1	1	1	1	1										65	87	4
37	39	1	1	1	0												94	89	2
31	31	9	9	7	5	5	1	0	0	1	1	1	1		1		53	89	2
38	38	12	11	9	6	3	3	3	3	1	1						36	87	4
39	39	1	1	1	1	1	1										94	89	2
34	35	1	1	1	0												75	89	2
39	38	2	2	2	2	1	1	1									36	87	4
40	39	13	13	12	7	7	5	0	0	1							94	89	2
33	34	23	17	14	8	4	2	4	3	1	1	1	1			1	19	89	2
32	39	1	1	1	1	1	1										36	87	4
40	40	1	1	1	0												94	89	2
34	34	15	13	11	5	5	0	0	0								16	89	2
37	39	1	1	1	1	1	1										36	87	4
43	43	24	22	14	9	0	0	9	6	1	1	1	1			1	94	89	2
35	35	1	1	1	1	1	1										29	89	2
38	39	10	7	7	4	1	1	3	3								36	87	4
40	44	9	6	5	2	2	2	0	0	1							94	89	2
36	40	22	20	16	9	2	1	7	0								29	89	2
39	39	1	1	1	1	1	1										36	87	4
38	46	17	9	9	3	3	3	0	0	1	1						94	89	2
33	34	6	4	3	1	1	1	0	0								49	89	2
40	40	13	8	5	5	2	2	3	3	1	1	1	1			1	36	87	4
47	48	1	1	1	0												43	89	2
31	35	22	13	7	1	1	1	0	0								46	89	2
41	43	1	1	1	1	1	1										36	87	4
47	56	1	1	1	1	1	1										43	89	2
29	29	1	1	1	1	1	1										51	89	2
39	44	33	30	20	14	12	10	2	2	1							36	87	4
44	44	6	4	2	2	2	1	0	0	1	1	1	1		1		43	89	2
29	35	6	5	3	2	2	2	0	0	1	1	1	1		1		75	89	2
27	45	3	2	2	2	2	2	0	0	1	1	1	1		1		36	87	4
42	36	7	7	6	3	3	1	0	0	1	1	1	1		1		98	89	2
31	35	6	6	2	1	1	1	0	0								88	83	2
42	45	23	12	8	4	1	1	3	3								36	87	4
36	42	1	1	1	0												98	89	2
35	35	16	14	6	4	4	4	0	0	1							32	84	2
40	48	1	1	1	1	1	1										36	87	4
34	37	16	15	15	14	6	6	8	7								46	89	2
41	39	20	14	10	7	7	3	0	0	1	1						32	84	2
39	48	14	9	7	5	2	1	3	3								65	87	4
42	42	7	7	7	7	3	3	4	2	1							46	89	2
32	32	8	8	6	3	3	1	0	0	1	1	1	1		1		36	85	2
47	56	13	10	10	8	2	2	6	4								65	87	4
35	35	9	8	4	3	3	3	0	0	1	1	1		1			46	89	2
35	35	12	11	11	3	3	1	0	0	1	1	1	1		1		60	85	2
47	47	1	1	1	1	1	1										65	87	4
35	37	1	1	1	1	1	1										98	89	2
40	39	1	1	1	1	1	1										60	85	2
44	44	10	10	9	6	6	3	0	0	1	1						65	87	4
40	39	1	1	1	0												99	89	2
33	34	1	1	1	0												70	85	2
44	44	1	1	1	0												65	87	4
38	43	19	15	12	10	0	0	10	0								99	89	2
31	31	29	19	14	11	0	0	11	10								16	86	2
34	34	18	18	14	9	2	2	7	3	1	1	1	1			1	46	87	4
37	33	12	10	8	2	2	1	0	0	1	1	1	1		1		47	89	2
32	35	14	14	10	10	0	0	10	3	1	1	1	1			1	98	86	2
36	34	10	9	9	5	2	2	3	3								21	88	4
29	35	9	5	5	5	2	1	3	3	1	1	1	1			1	47	89	2
32	34	1	1	1	0												99	86	2
29	29	10	9	9	6	3	3	3	3	1							43	88	4
29	35	1	1	1	1	1	1										93	89	2
32	35	2	2	2	1	1	1	0	0								31	86	2
29	32	8	8	5	5	5	0	0	0								49	89	4
40	36	21	18	13	11	0	0	11	10								94	89	2
31	31	1	1	1	0												90	86	2
31	31	1	1	1	1	1	1										85	89	4
36	42	1	1	1	0												94	89	2
29	29	10	8	4	4	4	2	0	0	1	1	1	1		1		26	87	2
35	34	1	1	1	1	1	1										26	89	4
32	34	1	1	1	1	1	1										97	89	2
37	38	22	13	12	11	0	0	11	5								97	89	1
30	35	1	1	1	0												67	89	3
42	36	1	1	1	0												48	89	3
32	33	1	1	1	0												53	87	2
30	32	9	5	4	3	3	1	0	0	1	1	1	1		1		97	89	4
43	36	9	6	6	2	2	1	0	0	1	1	1	1		1		17	89	2
31	32	1	1	1	0												55	87	2
32	34	6	6	6	5	2	1	3	3	1	1	1	1			1	29	89	4
37	42	17	12	8	7	5	5	2	2	1							17	89	2
32	33	1	1	1	1	1	1										55	87	2
37	35	3	3	2	2	2	1	0	0	1	1	1	1		1		30	89	4
35	36	10	10	8	8	2	2	6	6	1	1	1	1			1	17	89	2
31	35	10	7	2	1	1	1	0	0								56	87	2
36	37	5	4	2	1	1	1	0	0								30	89	4
39	41	14	14	10	4	4	2	0	0	1	1	1	1		1		17	89	2
39	33	15	13	11	6	6	6	0	0								62	87	2
36	37	1	1	1	0												30	89	4
34	35	1	1	1	1	1	1										17	89	2
30	32	9	9	8	5	2	2	3	3								52	87	2
39	37	14	11	11	10	4	4	6	6								30	89	4
34	37	1	1	1	0												17	89	2
34	35	6	4	4	4	1	1	3	3	1	1	1	1		1		19	87	2
33	38	16	12	9	7	7	7	0	0								30	89	4
43	42	1	1	1	0												17	89	2
31	35	1	1	1	1	1	1										26	88	2
36	38	12	8	8	6	4	2	2	2	1	1	1	1			1	30	89	4
36	36	1	1	1	1	1	1										17	89	2
31	35	1	1	1	1	1	1	0	0								97	88	2
37	38	1	1	1	1	1	1										30	89	4
40	43	12	11	8	1	1	1	0	0								17	89	2
34	35	11	10	10	5	2	2	3	3								98	88	2
39	38	3	2	2	2	2	1	0	0	1	1	1	1		1		30	89	4
34	36	7	7	3	2	2	2	0	0	1	1	1	1		1		17	89	2
28	29	13	10	9	6	6	2	0	0	1	1	1	1		1		42	89	2
32	39	10	8	8	6	6	2	0	0	1	1	1	1		1		30	89	4
37	41	17	13	10	10	0	0	10	2								17	89	2
32	33	1	1	1	0												53	89	2
37	39	19	13	7	6	6	4	0	0	1							30	89	4
33	35	14	13	11	7	5	5	2	2								19	89	2
32	33	1	1	1	0												91	89	2
38	39	11	11	10	3	3	3	0	0	1	1	1		1			30	89	4
44	36	14	8	7	4	1	1	3	3								19	89	2
32	35	14	12	10	7	3	3	4	3								17	89	2
39	39	27	25	23	10	7	2	3	3	1	1	1	1			1	30	89	4
34	37	22	21	14	11	0	0	11	11								19	89	2
33	34	1	1	1	0												16	89	2
38	40	1	1	1	0												30	89	4
37	42	14	11	8	5	2	2	3	3								19	89	2
29	35	1	1	1	1	1	1	0	0								98	89	2
40	43	13	12	10	5	2	1	3	3	1	1	1	1			1	30	89	4
42	42	12	10	9	7	7	7	0	0								19	89	2
35	35	7	3	5	1	1	1	0	0								98	89	2
40	43	1	1	1	0												30	89	4
35	35	1	1	1	1	1	1										19	89	2
35	40	16	13	5	3	3	1	0	0	1	1	1	1		1		98	89	2
39	44	14	8	5	2	2	1	0	0	1	1	1	1		1		30	89	4
36	40	1	1	1	0												19	89	2
29	32	21	21	18	3	3	3	0	0	1	1						43	89	2
44	44	7	7	6	6	3	1	3	3	1	1	1	1			1	30	89	4
36	35	9	7	7	6	4	2	2	2	1	1	1	1			1	17	89	2
35	35	12	12	10	10	0	0	10	1	1	1	1	1			1	46	89	2
41	45	9	8	6	5	5	5	0	0	1							30	89	4
32	37	1	1	1	1	1	1										19.8	89	2
40	39	1	1	1	1	1	1										46	89	2
40	48	15	12	11	6	3	3	3	3	1							30	89	4
38	42	17	11	8	3	3	3	0	0	1	1						19.8	89	2
31	31	15	14	12	11	0	0	11	11								26	89	2
37	48	5	5	4	3	3	3	0	0	1	1						30	89	4
34	35	1	1	1	1	1	1										23.2	89	2
30	32	1	1	1	1	1	1										15	89	2
47	56	32	23	11	10	0	0	10	10								30	89	4
32	37	14	10	7	7	7	7	0	0								16	80	2
32	35	6	4	4	4	1	1	3	3	1	1	1	1		1		30	89	2
47	56	1	1	1	0												30	89	4
37	42	1	1	1	0												25.2	80	2
34	35	8	7	7	3	3	3	0	0	1	1						30	89	2
44	45	22	19	12	7	5	5	2	2								30	89	4
31	31	24	19	15	7	7	5	0	0	1							25	80	2
35	35	24	12	7	3	3	1	0	0	1	1	1	1		1		31	89	2
44	44	1	1	1	1	1	1										30	89	4
32	37	17	16	15	10	0	0	10	1	1	1	1	1			1	37	80	2
40	39	1	1	1	1	1	1										31	89	2
28	29	9	7	5	4	4	2	0	0	1	1	1	1		1		57	89	4
37	42	1	1	1	1	1	1										37	80	2
32	35	16	7	5	5	2	2	3	3	1	1	1	1			1	37	89	2
29	29	1	1	1	1	1	1										65	89	4
35	35	1	1	1	0												47	80	2
33	33	21	19	13	11	0	0	11	11								50	89	2
31	35	9	8	5	3	3	1	0	0	1	1	1	1		1		68	89	4
37	40	9	8	5	5	2	1	3	3	1	1	1	1			1	47	80	2
36	35	18	16	14	7	7	7	0	0								55	89	2
32	35	26	9	8	3	1	1	2	2								52	89	4
39	36	17	17	12	4	1	1	3	3								53	80	2
35	37	1	1	1	0												55	89	2
35	35	12	8	8	4	3	0	1	1	1	1	1	1			1	17	89	4
33	37	20	10	10	6	3	1	3	3								53	80	2
36	37	41	27	26	6	3	1	3	3								55	89	2
40	39	21	16	14	14	5	5	9	7								17	89	4
36	42	1	1	1	1	1	1										53	80	2
39	37	1	1	1	1	1	1										55	89	2
36	35	7	6	3	4	1	1	3	3	1	1	1	1		1		41	89	4
39	42	22	20	17	14	5	0	9	5								53	80	2
43	37	1	1	1	1	1	1										55	89	2
32	35	21	21	21	12	0	0	12	11								45	89	4
34	35	12	12	11	6	3	3	3	3	1	1						58	80	2
35	38	7	7	5	3	3	3	0	0	1	1	1		1			55	89	2
29	29	8	7	5	4	1	1	3	3	1	1	1	1		1		46	89	4
31	36	1	1	1	0												77	80	2
35	38	1	1	1	1	1	1										55	89	2
35	35	8	8	8	6	6	2	0	0	1	1	1	1		1		50	89	4
35	41	6	5	5	5	5	0	0	0	1							77	80	2
37	38	9	7	7	7	5	5	2	2	1							55	89	2
40	39	1	1	1	1	1	1										50	89	4
37	36	4	1	2	2	2	1	0	0	1	1	1	1		1		86	80	2
38	38	16	11	9	7	5	5	2	2								55	89	2
31	35	1	1	1	0												56	89	4
41	43	2	2	2	2	2	2	0	0	1	1	1	1		1		86	80	2
39	38	1	1	1	0												55	89	2
35	35	1	1	1	0												70	89	4
33	36	13	9	9	6	6	4	0	0	1							47	80	2
36	39	23	17	17	16	5	0	11	6								55	89	2
37	40	1	1	1	1	1	1										70	89	4
35	41	30	27	14	7	5	5	2	2								47	80	2
38	39	20	15	14	6	3	0	3	3	1	1	1	1			1	55	89	2
29	32	18	10	7	5	2	1	3	3								79	89	4
32	37	1	1	1	1	1	1										17	80	2
39	39	1	1	1	1	1	1										55	89	2
32	33	1	1	1	0												80	89	4
39	42	11	10	8	5	2	1	3	3	1	1	1	1			1	17	80	2
38	40	15	13	12	10	8	8	2	2	1							55	89	2
39	33	16	15	13	10	0	0	10	4								99	89	4
36	34	1	1	1	1	1	1										16.9	80	2
39	43	1	1	1	1	1	1										55	89	2
30	32	1	1	1	1	1	1										33	89	4
37	36	13	9	9	9	2	2	7	3	1	1	1	1			1	21.2	80	2
40	43	13	11	11	7	7	4	0	0	1							55	89	2
32	35	2	2	2	2	2	1	0	0	1	1	1	1		1		78	89	4
41	43	15	11	10	6	6	6	0	0	1							21.2	80	2
43	43	11	8	5	5	2	1	3	3								55	89	2
31	35	40	29	25	17	6	0	11	11								47	89	4
34	37	20	18	15	10	10	10	0	0								16	80	2
40	44	1	1	1	1	1	1										55	89	2
33	34	1	1	1	0												99	89	4
41	42	1	1	1	1	1	1										16	80	2
33	45	8	6	6	5	5	0	0	0								55	89	2
37	35	10	8	7	5	2	1	3	3	1	1	1	1			1	24	89	4
35	37	17	15	13	4	1	1	3	3	1	1	1	1			2	19	80	2
33	45	1	1	1	1	1	1										55	89	2
36	37	17	13	10	6	6	6	0	0								24	89	4
32	43	13	10	8	7	7	4	0	0	1							19	80	2
42	46	9	9	8	6	2	2	4	4	1	1	1	1			1	55	89	2
37	37	22	15	11	9	1	0	8	4	1	1	1	1			1	24	89	4
35	37	18	18	13	9	1	1	8	2								19	80	2
40	48	1	1	1	0												55	89	2
39	37	1	1	1	1	1	1										24	89	4
38	43	3	3	3	3	3	3	0	0	1	1						97	80	2
47	48	1	1	1	1	1	1	0	0								55	89	2
33	38	14	13	11	6	3	1	3	3								24	89	4
34	37	1	1	1	0												70	80	2
47	56	1	1	1	1	1	1										55	89	2
36	38	33	30	28	24	15	2	9	2	1	1	1	1			1	24	89	4
43	42	1	1	1	1	1	1										70	80	2
32	35	1	1	1	0												56	89	2
37	38	1	1	1	1	1	1										24	89	4
36	29	22	9	13	6	4	2	2	2	1	1	1	1			1	50	80	2
33	34	5	5	5	4	1	1	3	3								59	89	2
39	38	2	2	2	2	2	2	0	0	1	1	1	1		1		24	89	4
39	29	5	5	2	2	2	1	0	0	1	1	1	1		1		50	80	2
38	35	10	10	9	3	3	3	0	0	1	1	1		1			33	89	2
32	39	16	11	9	6	4	2	2	2	1	1	1	1			1	24	89	4
39	29	9	5	3	2	2	1	0	0	1	1	1	1		1		50	80	2
37	37	1	1	1	0												33	89	2
37	39	4	4	2	1	1	1	0	0								24	89	4
32	37	1	1	1	1	1	1										50	80	2
42	37	14	13	12	6	6	6	0	0								33	89	2
38	39	17	12	8	3	3	3	0	0	1	1						24	89	4
39	42	15	12	4	4	2	2	2	2	1	1	1	1			1	33	80	2
35	38	13	13	11	6	3	1	3	3	1	1	1	1			1	33	89	2
39	39	4	3	3	3	3	3	0	0	1	1						24	89	4
37	38	2	2	2	2	2	2	0	0	1	1	1	1		1		33	89	2
38	40	1	1	1	0												24	89	4
39	38	1	1	1	1	1	1										33	89	2
40	43	13	12	10	8	2	2	6	3	1	1	1	1			1	24	89	4
32	39	1	1	1	0												33	89	2
40	43	1	1	1	0												24	89	4
37	39	1	1	1	1	1	1										33	89	2
39	44	4	4	3	3	3	1	0	0	1	1	1	1		1		24	89	4
38	39	1	1	1	1	1	1										33	89	2
44	44	17	15	8	6	6	4	0	0	1							24	89	4
40	39	4	4	3	2	2	1	0	0	1	1	1	1		1		33	89	2
41	45	2	2	2	2	1	1	1									24	89	4
40	40	21	19	16	3	3	3	0	0	1	1						33	89	2
40	48	7	6	6	1	1	1	0	0								24	89	4
41	43	1	1	1	1	1	1										33	89	2
37	48	11	11	8	1	1	1	0	0								24	89	4
39	44	1	1	1	1	1	1										33	89	2
47	56	14	12	12	8	2	2	6	6	1	1	1	1			1	24	89	4
33	45	26	24	19	9	2	2	7	3	1	1	1	1			1	33	89	2
47	56	1	1	1	0												24	89	4
43	45	1	1	1	1	1	1										33	89	2
44	56	1	1	1	0												24	89	4
42	48	26	20	14	10	5	3	5	3	1							33	89	2
43	43	1	1	1	1	1	1										24	89	4
47	56	14	11	8	5	2	1	3	3	1	1	1	1			1	33	89	2
30	30	10	9	8	5	2	2	3	3	1	1	1	1			1	53	89	4
47	47	1	1	1	0												33	89	2
34	34	9	8	7	7	7	7	0	0								17	89	4
44	44	5	3	3	1	1	1	0	0								33	89	2
31	35	7	7	5	3	3	3	0	0	1	1						22	89	4
44	42	1	1	1	0												33	89	2
30	32	1	1	1	0												32	89	4
30	35	1	1	1	1	1	1										34	89	2
27	30	21	21	21	12	0	0	12	11								41	89	4
34	35	1	1	1	1	1	1										53	89	2
31	31	1	1	1	0												56	89	4
35	35	8	8	7	6	3	3	3	3								60	89	2
37	34	1	1	1	1	1	1										94	89	4
35	40	1	1	1	1	1	1										60	89	2
31	32	1	1	1	0												41	89	4
29	35	1	1	1	1	1	1										67	89	2
28	29	1	1	1	0												45	89	4
31	31	1	1	1	0												94	89	2
34	34	1	1	1	1	1	1										50	89	4
33	34	1	1	1	1	1	1										25	89	2
35	34	11	9	9	5	2	1	3	3								52	89	4
34	35	1	1	1	1	1	1										29	89	2
30	30	8	8	6	6	4	4	2	2	1							54	89	4
29	29	1	1	1	1	1	1										47	89	2
32	33	1	1	1	1	1	1										59	89	4
30	32	14	13	11	9	7	1	2	2	1	1	1	1		1		53	89	2
28	30	19	17	15	11	0	0	11	10								52	89	4
31	31	1	1	1	0												59	89	2
31	31	3	2	3	2	2	2	0	0	1	1	1	1		1		82	89	4
30	32	15	14	10	7	4	4	3	3	1							92	89	2
39	34	1	1	1	0												83	89	4
37	35	11	11	7	3	3	3	0	0	1	1	1		1			19	89	2
35	34	6	5	5	5	2	2	3	3								90	89	4
36	37	10	10	9	7	7	7	0	0								19	89	2
34	35	1	1	1	1	1	1										17	89	4
37	37	9	7	6	2	2	1	0	0	1	1	1	1		1		19	89	2
34	35	11	11	10	7	7	7	0	0								26	89	4
43	43	1	1	1	0												98	89	1
35	35	1	1	1	0												84	80	3
36	38	1	1	1	1	1	1										56	89	3
39	37	1	1	1	0												19	89	2
31	35	12	8	6	5	1	1	4	4	1	1	1	1			1	39	89	4
35	35	1	1	1	0												98	89	1
32	35	13	11	11	9	2	2	7	2	1	1	1	1			1	99	89	3
42	42	1	1	1	0												39	89	3
39	38	1	1	1	1	1	1										97	89	1
39	31	8	6	5	5	2	1	3	3	1	1	1	1			1	69	89	3
35	41	1	1	1	0												48	89	3
34	41	29	18	12	7	5	5	2	2								26	80	1
39	38	1	1	1	1	1	1										24	80	3
40	48	17	14	13	10	0	0	10	2								56	89	2
31	36	1	1	1	1	1	1										99	89	1
42	48	1	1	1	1	1	1										16	80	3
37	40	14	11	11	4	4	4	0	0	1							59	89	2
34	35	1	1	1	0												25	80	1
36	39	26	18	18	7	7	7	0	0								24	80	3
37	48	1	1	1	1	1	1										56	89	2
33	38	27	20	17	10	0	0	10	0								19	89	2
32	31	13	9	8	5	2	2	3	3	1	1	1	1			1	50	89	4
38	40	17	13	12	10	0	0	10	1	1	1	1	1			1	99	89	1
30	32	15	13	12	9	5	0	4	3	1	1	1	1			1	17	89	3
35	36	1	1	1	0												42	89	3
34	34	14	11	9	4	2	2	2	2	1	1	1	1			1	25	89	1
36	46	16	16	15	6	6	6	0	0								24	80	3
34	37	1	1	1	1	1	1										59	89	2
36	38	12	10	8	1	1	1	0	0								19	89	2
35	35	1	1	1	1	1	1										53	89	4
37	38	1	1	1	0												19	89	2
36	40	1	1	1	1	1	1										53	89	4
39	38	12	10	7	7	7	3	0	0	1	1						19	89	2
32	33	1	1	1	0												60	89	4
32	39	14	10	9	7	5	5	2	2								19	89	2
28	29	1	1	1	0												62	89	4
37	39	38	24	16	15	9	0	6	3								19	89	2
34	35	12	12	11	10	0	0	10	1	1	1	1	1			1	70	89	4
38	39	13	13	12	7	7	4	0	0	1							19	89	2
31	35	13	12	10	9	2	2	7	1	1	1	1	1			1	52	89	4
39	39	13	11	10	7	7	5	0	0	1							19	89	2
30	32	1	1	1	1	1	1										74	89	4
39	40	13	11	8	7	5	5	2	2	1							19	89	2
28	30	1	1	1	1	1	1										76	89	4
40	43	13	11	8	6	3	3	3	3	1							19	89	2
31	36	1	1	1	1	1	1										79	89	4
41	43	22	18	13	8	4	2	4	4	1	1	1	1			1	19	89	2
34	41	14	10	8	5	2	1	3	3	1	1	1	1			1	79	89	4
39	44	14	10	10	5	2	1	3	3	1	1	1	1			1	19	89	2
32	35	17	15	12	7	7	4	0	0	1							88	89	4
44	44	10	10	10	10	0	0	10	2								19	89	2
33	34	14	11	10	6	3	3	3	3	1							47	89	4
40	38	14	13	11	10	6	6	4	4								97	89	1
29	35	9	9	6	6	3	1	3	3	1	1	1	1			1	52	89	3
37	42	15	11	11	7	7	4	0	0	1							48	89	3
37	39	6	4	4	2	2	2	0	0	1	1	1	1		1		97	89	1
31	35	22	17	12	8	6	3	2	2	1	1						79	89	3
34	35	1	1	1	0												51	89	3
34	35	35	31	24	8	2	2	6	3	1	1	1	1			1	97	89	1
39	34	1	1	1	1	1	1										17	89	3
34	37	1	1	1	1	1	1										42	89	3
35	33	1	1	1	1	1	1										26	89	1
37	39	1	1	1	1	1	1										24	80	3
47	56	17	14	10	8	2	2	6	0	1	1	1	1			1	56	89	2
41	45	1	1	1	1	1	1										19	89	2
35	35	1	1	1	1	1	1										17	89	4
35	35	1	1	1	0												98	89	1
39	39	1	1	1	1	1	1										24	80	3
47	47	4	2	1	1	1	1	0	0	1							56	89	2
39	33	1	1	1	0												26	89	1
32	34	26	20	20	18	13	13	5	3								17	89	3
39	43	10	9	8	6	3	2	3	3								42	89	3
47	49	1	1	1	1	1	1										98	89	1
32	35	17	14	9	3	3	3	0	0	1	1						99	89	3
39	39	17	11	8	5	2	2	3	3								56	89	3
40	48	22	18	9	7	5	5	2	2								19	89	2
36	40	1	1	1	0												17	89	4
37	48	29	28	23	8	2	2	6	0								19	89	2
35	34	19	17	12	10	6	6	4	2								17	89	4
47	56	24	17	12	10	5	5	5	2								19	89	2
35	35	20	14	11	6	6	4	0	0	1							17	89	4
47	56	7	7	2	2	2	2	0	0	1	1	1	1		1		19	89	2
41	39	15	14	12	7	4	4	3	3								17	33	4
44	44	19	18	16	10	0	0	10	0	1	1	1	1			1	19	89	2
31	35	11	11	10	8	2	1	6	6								16	89	4
44	44	1	1	1	1	1	1										19	89	2
30	32	1	1	1	0												13	89	4
30	30	13	11	10	9	2	2	7	2	1	1	1	1			1	12	89	2
35	35	29	25	22	7	7	7	0	0								34	89	4
33	36	8	7	6	5	2	2	3	3	1	1	1	1			1	21	89	2
35	40	9	4	4	3	3	3	0	0	1	1	1		1			34	89	4
35	41	17	14	9	4	4	2	0	0	1	1	1	1		1		21	89	2
33	34	23	19	19	10	0	0	10	1	1	1	1	1			1	47	89	4
35	35	1	1	1	1	1	1										25	89	2
32	33	1	1	1	0												55	89	4
36	40	28	26	14	7	2	2	5	2								25	89	2
39	34	1	1	1	1	1	1										59	89	4
32	35	11	9	7	5	2	2	3	3								31	89	2
29	29	17	17	14	8	2	2	6	6								64	89	4
35	35	14	13	10	10	4	4	6	6								44	89	2
42	34	9	4	3	3	3	3	0	0	1	1	1		1			52	89	4
35	40	1	1	1	0												44	89	2
34	35	1	1	1	1	1	1										52	89	4
31	31	8	8	7	4	2	2	2	2	1	1	1	1			1	54	89	2
37	34	22	20	19	16	9	4	7	3	1							80	89	4
31	35	1	1	1	1	1	1										55	89	2
33	34	1	1	1	0												92	89	4
30	32	1	1	1	1	1	1										64	89	2
31	32	1	1	1	1	1	1										43	89	4
30	35	1	1	1	0												64	89	2
32	33	1	1	1	1	1	1										46	89	4
36	34	1	1	1	1	1	1										80	89	2
31	36	1	1	1	1	1	1										47	89	4
32	35	29	22	14	11	0	0	11	10								98	89	2
47	40	17	13	11	6	3	3	3	3	1							47	89	4
31	32	1	1	1	1	1	1										18.8	89	2
36	35	14	12	11	10	0	0	10	0								11.9	89	4
30	32	27	18	15	7	5	2	2	2	1	1	1	1			1	14	89	2
36	37	17	9	3	2	2	1	0	0	1	1	1	1		1		11.9	89	4
33	35	15	10	9	5	4	0	1	0								21	89	2
36	37	1	1	1	1	1	1										11.9	89	4
31	35	20	16	13	7	5	5	2	2								34	89	2
39	37	11	9	8	4	1	1	3	3	1	1	1	1			1	11.9	89	4
41	33	6	4	4	2	2	2	0	0	1	1	1	1		1		36	89	2
44	37	1	1	1	1	1	1										11.9	89	4
28	30	9	9	4	2	2	2	0	0	1	1	1	1		1		38	89	2
35	38	25	20	12	9	0	0	9	0								11.9	89	4
31	31	24	22	17	9	1	1	8	3								40	89	2
35	38	1	1	1	0												11.9	89	4
31	31	1	1	1	0												55	89	2
37	38	19	16	14	7	5	5	2	2								11.9	89	4
31	32	1	1	1	1	1	1										61	89	2
39	38	1	1	1	1	1	1										11.9	89	4
36	34	1	1	1	1	1	1										68	89	2
40	38	13	8	7	6	3	3	3	3	1							11.9	89	4
39	32	2	1	1	1	1	1	0	0								70	89	2
37	39	15	9	5	5	5	2	0	0	1	1	1	1		1		11.9	89	4
37	34	12	12	10	9	9	3	0	0	1	1	1	1		1		79	89	2
38	39	16	10	7	4	2	2	2	2	1	1	1	1			1	11.9	89	4
34	34	37	28	17	6	3	1	3	3								85	89	2
38	39	1	1	1	0												11.9	89	4
31	31	8	6	4	2	2	1	0	0	1	1	1	1		1		90	89	2
38	40	16	13	13	10	0	0	10	10								11.9	89	4
30	30	10	9	8	5	2	2	3	3	1	1	1	1			1	43	89	2
39	43	17	13	11	8	2	1	6	6	1	1	1	1			1	11.9	89	4
32	34	3	3	3	2	0	0	2	2								98	89	2
40	43	13	12	12	12	0	0	12	11								11.9	89	4
30	35	1	1	1	0												98	89	2
43	43	1	1	1	0												11.9	89	4
35	35	15	14	13	11	0	0	11	2								21	89	2
41	44	11	10	9	4	1	1	3	3	1	1	1	1			1	11.9	89	4
36	40	12	12	9	5	2	2	3	3	1	1	1	1			1	21	89	2
33	45	22	15	14	11	0	0	11	11								11.9	89	4
33	35	14	12	11	9	5	2	4	4	1	1	1	1			1	26	89	1
30	32	1	1	1	1	1	1										16.6	89	3
43	42	13	12	10	8	2	1	6	6								42	89	3
31	31	36	32	27	14	11	11	3	3	1							33	89	2
39	45	6	6	5	2	2	1	0	0	1	1	1	1		1		11.9	89	4
29	35	1	1	1	0												36	89	2
40	48	12	10	10	3	3	2	0	0	1	1	1		1			17	89	4
33	34	12	10	6	6	6	3	0	0	1	1						41	89	2
40	48	21	13	11	4	1	1	3	3								17	89	4
30	35	1	1	1	0												42	89	2
47	49	17	11	9	6	3	2	3	3								17	89	4
37	34	1	1	1	0												42	89	2
47	56	13	9	4	3	3	3	0	0	1	1						17	89	4
31	32	1	1	1	0												45	89	2
47	55	1	1	1	0												17	89	4
39	29	1	1	1	1	1	1										50	89	2
34	35	1	1	1	1	1	1										17	89	4
35	35	4	2	3	2	2	1	0	0	1	1	1	1		1		51	89	2
33	36	9	8	7	6	6	6	0	0	1							19	89	4
40	39	1	1	1	1	1	1										51	89	2
35	41	19	14	10	6	3	0	3	3								19	89	4
28	30	1	1	1	0												52	89	2
36	34	21	14	11	6	3	0	3	3								16	80	4
34	35	5	2	2	2	2	2	0	0	1	1	1	1		1		58	89	2
32	35	19	6	8	2	2	2	0	0	1	1	1	1		1		35	89	4
37	35	10	8	7	6	6	6	0	0	1							58	89	2
28	30	1	1	1	1	1	1										53	89	4
37	37	9	6	3	3	3	3	0	0	1	1	1		1			58	89	2
30	30	10	9	8	3	3	1	0	0	1	1	1	1		1		70	89	4
40	37	14	12	10	8	2	2	6	3	1	1	1	1			1	58	89	2
33	34	2	2	2	1	0	0	1	1	1	1	1	1			1	76	89	4
33	38	1	1	1	1	1	1										58	89	2
31	35	16	14	11	8	6	4	2	2	1							76	89	4
36	38	1	1	1	1	1	1										58	89	2
33	35	17	16	14	8	2	2	6	6	1	1	1	1			1	87	80	4
38	38	14	11	9	7	5	2	2	2	1	1	1	1			1	58	89	2
31	32	20	18	12	6	2	2	4	4								88	80	4
39	38	15	14	13	8	4	4	4	3	1							58	89	2
34	35	5	2	2	2	2	2	0	0	1	1	1	1		1		88	80	4
32	39	1	1	1	1	1	1										58	89	2
31	31	1	1	1	1	1	1										46	89	4
37	39	35	24	11	10	0	0	10	4								58	89	2
32	35	31	30	19	17	7	5	10	2								97	89	4
38	39	14	11	10	7	7	7	0	0								58	89	2
36	35	1	1	1	1	1	1										98	89	4
39	39	1	1	1	1	1	1										58	89	2
34	34	37	28	24	9	0	0	9	0	1	1	1	1			1	98	89	4
40	40	8	5	4	2	2	1	0	0	1	1	1	1		1		58	89	2
34	35	1	1	1	1	1	1										17	89	4
41	43	13	12	10	7	1	1	6	4								58	89	2
33	36	27	21	9	8	3	3	5	2	1							17.5	89	4
39	44	5	5	3	3	3	3	0	0	1	1						58	89	2
35	41	14	14	14	9	9	3	0	0	1	1	1	1		1		17.5	89	4
44	44	1	1	1	1	1	1										58	89	2
31	35	19	11	11	4	4	2	0	0	1	1	1	1		1		65	80	4
41	45	1	1	1	0												58	89	2
29	35	21	15	9	6	3	3	3	3	1	1						17	80	3
40	48	1	1	1	1	1	1										58	89	2
32	35	10	7	7	5	5	0	0	0								21.6	80	3
37	48	1	1	1	0												58	89	2
34	35	1	1	1	1	1	1										30	80	3
47	56	13	13	13	5	2	1	3	3								58	89	2
39	33	16	13	13	10	0	0	10	10								19	83	3
47	47	11	7	5	4	2	2	2	2	1	1	1	1			1	58	89	2
32	33	1	1	1	1	1	1										46	84	3
44	44	2	2	2	2	2	2	0	0	1	1	1	1		1		58	89	2
31	36	16	15	14	8	4	4	4	3	1							65	87	3
43	43	1	1	1	1	1	1										58	89	2
42	40	6	6	6	5	2	1	3	3	1	1	1	1			1	36	87	3
35	35	8	7	6	6	3	2	3	3								74	89	2
31	31	8	7	7	6	6	2	0	0	1	1	1	1		1		47	88	3
35	40	1	1	1	1	1	1										74	89	2
35	35	1	1	1	0												48	89	3
39	34	13	12	3	3	3	1	0	0	1	1	1	1		1		84	89	2
37	40	18	13	13	12	0	0	12	11								48	89	3
35	35	18	15	14	5	2	2	3	3								89	89	2
29	32	1	1	1	1	1	1										80	89	3
35	40	14	13	13	10	0	0	10	2								89	89	2
35	37	13	10	8	4	2	2	2	2	1	1	1	1			1	19	89	3
37	40	17	17	11	8	6	4	2	2	1							98	89	1
40	39	19	17	15	6	3	3	3	3	1							24	80	3
44	44	5	5	4	4	1	1	3	3	1	1	1	1			1	56	89	2
30	32	1	1	1	0												43	89	2
35	37	1	1	1	1	1	1										19	89	3
33	35	20	16	13	9	1	1	8	2								43	89	2
35	43	3	2	1	1	1	1	0	0								96	89	3
33	33	12	9	5	2	2	1	0	0	1	1	1	1		1		46	89	2
38	43	13	9	7	7	7	7	0	0								97	89	3
32	35	5	3	3	3	3	3	0	0	1	1	1	1		1		47	89	2
34	37	1	1	1	1	1	1										93	89	3
39	29	14	9	5	4	4	2	0	0	1	1	1	1		1		47	89	2
42	42	1	1	1	0												93	60	3
33	34	1	1	1	1	1	1										47	89	2
35	37	26	10	7	7	5	5	2	2	1							26	61	3
30	35	1	1	1	0												17.6	89	2
37	43	19	13	7	3	3	3	0	0	1	1						26	89	3
30	32	7	7	7	5	2	2	3	3								19	89	2
36	36	15	13	11	5	2	1	3	3	1	1	1	1			1	21	63	3
33	36	16	14	13	8	3	3	5	3	1							10	89	2
39	43	1	1	1	0												21	89	3
35	41	5	4	3	3	3	3	0	0	1	1	1	1		1		10	89	2
36	36	8	5	3	3	3	1	0	0	1	1	1	1		1		98	89	3
35	35	1	1	1	0												24	89	2
39	43	23	20	20	11	0	0	11	10								99	89	3
36	40	1	1	1	0												24	89	2
35	37	14	12	12	12	0	0	12	11								98	89	3
35	35	17	12	9	7	5	5	2	2								28	89	2
38	43	19	17	17	7	7	5	0	0	1							98	89	3
35	40	8	7	4	2	2	2	0	0								28	89	2
37	36	27	19	12	7	5	5	2	2	1							49	89	3
29	30	24	21	19	10	0	0	10	10								30	89	2
41	43	18	12	8	4	1	1	3	3								49	89	3
33	35	1	1	1	0												30	89	2
28	29	7	7	6	1	1	1	0	0								22	89	3
39	29	1	1	1	1	1	1										31	89	2
35	37	28	28	21	6	3	3	3	3	1	1						19	66	3
29	35	1	1	1	0												34	89	2
37	43	9	9	8	5	2	1	3	3	1	1	1	1			1	97	89	3
33	34	51	38	34	11	7	7	4	4	1							37	89	2
32	33	1	1	1	1	1	1										13	89	3
31	36	6	4	4	3	3	3	0	0	1	1						45	89	2
36	35	25	19	13	11	0	0	11	10								17	89	3
38	37	7	6	4	2	2	1	0	0								45	89	2
32	37	6	5	4	2	2	2	0	0	1	1	1	1		1		26	89	3
43	37	1	1	1	1	1	1										45	89	2
37	42	1	1	1	1	1	1										26	65	3
37	38	12	11	8	7	5	5	2	2	1							45	89	2
36	36	1	1	1	0												98	89	3
40	39	12	10	10	5	2	2	3	3								45	89	2
40	43	1	1	1	0												99	89	3
41	40	1	1	1	1	1	1										45	89	2
32	33	1	1	1	0												80	89	3
43	43	19	16	13	7	5	5	2	2	1							45	89	2
36	34	1	1	1	0												12	89	3
40	44	11	9	9	4	4	1	0	0								45	89	2
31	35	13	10	7	3	3	1	0	0	1	1	1	1		1		26	89	3
41	46	5	5	4	4	1	1	3	3	1	1	1	1		1		45	89	2
34	33	13	11	9	6	3	3	3	3	1							24	89	3
38	40	15	13	11	7	7	3	0	0	1	1						45	89	2
32	37	1	1	1	1	1	1										41	89	3
33	36	1	1	1	1	1	1										48	89	2
39	42	23	18	12	9	2	2	7	1	1	1	1	1			1	41	89	3
35	41	1	1	1	1	1	1										48	89	2
35	37	18	18	15	9	1	1	8	3								97	89	3
39	33	1	1	1	0												49	89	2
38	43	6	5	3	3	3	3	0	0	1	1	1		1			97	89	3
38	35	23	18	15	9	5	2	4	4	1	1	1	1			1	59	89	2
32	37	1	1	1	0												17	89	3
37	37	1	1	1	0												59	89	2
39	42	9	8	8	7	5	3	2	2	1	1						17	89	3
42	37	11	8	5	1	1	1	0	0								59	89	2
35	37	4	4	4	3	3	3	0	0	1	1						25	89	3
35	38	10	8	8	5	2	1	3	3	1	1	1	1			1	59	89	2
36	43	22	21	13	11	0	0	11	10								25	89	3
37	38	9	7	5	3	3	1	0	0	1	1	1	1		1		59	89	2
29	35	1	1	1	0												46	89	3
39	38	1	1	1	1	1	1										59	89	2
33	33	12	9	9	4	1	1	3	3								10	89	3
32	39	1	1	1	0												59	89	2
35	37	13	5	5	4	1	1	3	3	1	1	1	1			1	26	89	3
37	39	1	1	1	1	1	1										59	89	2
43	42	1	1	1	0												26	89	3
38	39	39	21	21	20	9	0	11	7								59	89	2
33	34	28	27	11	10	0	0	10	1	1	1	1	1			1	98	89	3
39	39	1	1	1	0												59	89	2
35	35	22	15	9	7	7	5	0	0	1							30	89	3
40	40	6	6	5	3	3	3	0	0	1	1	1	1		1		59	89	2
30	40	13	12	6	6	3	3	3	3	1							30	89	3
41	43	1	1	1	1	1	1										59	89	2
30	32	2	1	1	1	1	1	0	0								19	89	3
39	44	1	1	1	1	1	1										59	89	2
22	28	19	11	10	5	2	1	3	3	1	1	1	1			1	36	89	3
33	45	7	7	6	6	3	2	3	3	1	1	1	1			1	59	89	2
32	33	1	1	1	0												26	89	3
43	45	22	19	13	11	0	0	11	10								59	89	2
34	35	21	9	9	5	3	2	2	2								22	89	3
42	48	13	11	6	3	3	3	0	0	1	1						59	89	2
28	34	5	3	3	1	1	1	0	0								17	89	3
47	56	1	1	1	1	1	1										59	89	2
34	37	1	1	1	1	1	1										58	89	3
47	47	1	1	1	0												59	89	2
42	42	15	14	12	5	2	2	3	3								58	89	3
44	44	11	8	7	4	4	0	0	0								59	89	2
32	36	18	14	11	2	2	2	0	0	1							43	89	3
44	44	1	1	1	0												59	89	2
35	41	18	16	12	9	1	1	8	1	1	1	1	1		1		43	89	3
33	35	1	1	1	0												70	89	2
31	35	19	18	12	7	7	5	0	0								17	89	3
33	34	15	9	9	8	2	1	6	6	1	1	1	1			1	52	89	2
27	32	34	24	20	8	4	4	4	4	1							29	89	3
33	34	1	1	1	0												75	89	2
30	35	1	1	1	1	1	1										38	89	3
28	29	13	11	9	6	3	1	3	3	1	1	1	1			1	83	89	2
33	33	18	16	16	7	7	5	0	0	1							41	89	3
31	31	1	1	1	0												88	89	2
36	34	19	18	12	3	3	1	0	0	1	1	1	1		1		55	89	3
29	35	1	1	1	1	1	1										88	89	2
29	35	8	8	7	4	4	2	0	0	1	1	1	1		1		98	89	3
36	35	11	8	7	4	4	0	0	0								43	89	2
34	37	1	1	1	0												56	89	3
31	32	12	9	7	4	1	1	3	3								47	89	2
43	42	1	1	1	1	1	1										56	89	3
35	35	1	1	1	1	1	1										47	89	2
31	35	18	15	9	9	1	1	8	1	1	1	1	1		1		47	89	3
36	40	1	1	1	0												47	89	2
34	34	9	4	4	2	2	1	0	0	1	1	1	1		1		55	89	3
30	30	1	1	1	1	0	0	1									93	89	2
28	30	13	10	9	2	2	2	0	0	1	1	1	1		1		97	89	3
35	35	1	1	1	1	1	1										17	89	2
30	32	2	2	2	2	2	1	0	0	1	1	1	1		1		23	89	3
36	40	1	1	1	1	1	1										17	89	2
33	34	1	1	1	1	1	1										45	89	3
31	35	10	10	10	3	3	3	0	0	1	1	1		1			17	89	2
32	35	8	7	4	1	1	1	0	0								68	89	3
30	32	13	11	9	6	6	3	0	0	1	1						17	89	2
35	35	12	10	10	8	8	4	0	0	1							42	89	3
33	36	1	1	1	1	1	1										19	89	2
44	39	39	19	15	14	10	8	4	4								42	89	3
35	41	1	1	1	1	1	1										19	89	2
32	37	20	18	13	11	0	0	11	10								98	89	3
37	35	11	11	10	7	3	3	4	4	1							19.8	89	2
38	42	6	6	2	2	2	2	0	0	1	1	1	1		1		99	89	3
37	37	9	9	9	6	4	2	2	2	1	1	1	1			1	19.8	89	2
32	34	1	1	1	1	1	1										31	89	3
40	37	10	9	7	5	2	1	3	3	1	1	1	1			1	19.8	89	2
34	37	1	1	1	1	1	1										75	89	3
33	38	1	1	1	1	1	1										19.8	89	2
42	42	1	1	1	1	1	1										75	89	3
36	38	27	17	12	11	0	0	11	10								19.8	80	2
32	35	6	5	4	2	2	2	0	0								26	89	3
38	38	23	16	15	8	1	1	7	1	1	1	1	1		1		19.8	80	2
38	36	17	15	10	6	3	3	3	3	1							12	89	3
39	38	11	11	9	8	6	3	2	2	1	1						19.8	80	2
34	43	16	12	11	6	6	2	0	0	1	1	1	1		1		12	89	3
32	39	21	19	17	10	0	0	10	10								19.8	80	2
35	37	1	1	1	1	1	1										19	89	3
37	39	22	19	16	14	6	6	8	6								19.8	80	2
38	43	21	18	13	11	0	0	11	10								19	89	3
38	39	15	11	9	5	5	0	0	0								19.8	80	2
33	34	13	8	7	5	2	2	3	3	1	1	1	1			1	35	89	3
39	39	6	4	4	1	1	1	0	0								19.8	80	2
30	35	1	1	1	0												45	89	3
39	40	11	5	4	1	1	1	0	0								19.8	80	2
42	36	11	10	8	8	5	3	3	3	1							65	89	3
41	43	11	10	8	5	2	2	3	3								19.8	80	2
37	42	31	31	28	4	4	2	0	0	1	1	1	1		1		36	89	3
39	44	16	14	10	3	3	3	0	0	1	1						19.8	80	2
31	32	1	1	1	1	1	1										99	89	3
44	44	1	1	1	1	1	1										19.8	80	2
35	35	8	5	4	2	2	1	0	0	1	1	1	1		1		26	89	3
41	45	1	1	1	1	1	1										19.8	80	2
40	39	1	1	1	1	1	1										26	89	3
40	48	24	13	13	11	6	0	5	3								19.8	80	2
32	33	1	1	1	1	1	1										65	89	3
37	48	1	1	1	1	1	1										19.8	80	2
42	36	17	13	10	1	0	0	1	0								65	89	3
47	56	15	13	11	7	7	4	0	0	1							19.8	80	2
37	42	24	16	13	7	7	2	0	0	1	1	1	1		1		36	89	3
47	47	6	6	6	4	1	1	3	3	1	1	1	1		1		19.8	80	2
32	37	12	11	8	7	7	7	0	0								65	89	3
44	44	14	13	8	3	3	1	0	0	1	1	1	1		1		19.8	80	2
37	42	1	1	1	0												36	89	3
43	43	1	1	1	1	1	1										19.8	80	2
37	36	13	11	11	9	2	1	7	1	1	1	1	1		1		25	89	3
31	31	14	14	10	8	2	2	6	0	1	1	1	1			1	38	89	2
41	43	10	5	4	3	3	3	0	0	1	1	1		1			25	89	3
31	36	6	4	4	3	3	3	0	0	1	1						46	89	2
31	35	10	9	7	7	3	3	4	4	1							36	89	3
38	37	20	17	16	4	4	0	0	0								46	89	2
29	35	1	1	1	1	1	1										46	89	3
43	37	1	1	1	1	1	1										46	89	2
42	36	1	1	1	0												51	89	3
40	39	48	42	35	14	11	9	3	3								46	89	2
37	42	19	16	13	6	3	3	3	3	1							51	89	3
42	40	6	4	3	2	2	1	0	0	1	1	1	1		1		46	89	2
38	36	11	11	6	3	3	3	0	0	1	1	1		1			75	89	3
43	43	15	14	12	6	6	6	0	0	1							46	89	2
42	43	19	13	10	7	5	5	2	2	1							75	89	3
40	44	20	20	18	7	4	4	3	3								46	89	2
35	35	6	6	6	5	2	1	3	3	1	1	1	1			1	85	89	3
32	35	12	10	6	6	6	4	0	0	1							64	89	2
40	39	1	1	1	1	1	1										85	89	3
32	34	14	11	8	8	2	1	6	0								64	89	2
27	32	16	16	13	12	0	0	12	11								46	89	3
36	35	1	1	1	0												52	89	2
34	37	7	7	4	1	1	0	0	0								93	89	3
29	35	1	1	1	1	1	1										80	89	2
41	42	1	1	1	1	1	1										93	89	3
39	35	25	19	13	5	2	2	3	3								80	80	2
31	35	7	7	7	3	3	3	0	0	1	1						17	89	3
38	37	20	16	11	4	4	2	0	0	1	1	1	1		1		80	80	2
36	36	1	1	1	0												17	89	3
42	37	1	1	1	1	1	1										80	80	2
40	43	1	1	1	1	1	1										17	89	3
37	38	18	16	9	8	2	2	6	6	1	1	1	1			1	80	80	2
34	37	13	12	12	4	4	0	0	0								19	89	3
39	38	1	1	1	1	1	1										80	80	2
41	42	1	1	1	0												16	89	3
36	39	23	13	5	4	2	2	2	2	1	1	1	1			1	80	80	2
42	36	1	1	1	1	1	1										17	89	3
37	39	1	1	1	1	1	1										80	80	2
37	42	9	9	7	6	6	3	0	0	1	1						17	89	3
39	39	1	1	1	1	1	1										80	80	2
29	35	13	8	8	4	2	2	2	2	1	1	1	1			1	13	89	3
40	39	13	12	8	8	2	2	6	3	1	1	1	1			1	80	80	2
28	29	5	4	2	2	2	2	0	0	1	1	1	1		1		97	89	3
40	40	1	1	1	1	1	1										80	80	2
32	35	5	4	2	1	1	1	0	0								24	89	3
41	43	1	1	1	0												80	80	2
32	34	35	25	23	22	18	3	4	4	1							33	89	3
39	44	1	1	1	0												80	80	2
33	34	20	18	14	10	0	0	10	0								35	89	3
43	45	1	1	1	0												80	80	2
31	35	4	4	4	4	1	1	3	3	1	1	1	1			1	52	89	3
42	48	1	1	1	1	1	1										80	80	2
34	33	9	9	9	6	6	6	0	0								43	89	3
47	56	10	6	3	3	3	3	0	0	1	1						80	80	2
32	33	1	1	1	1	1	1										36	89	3
47	56	17	14	10	5	2	1	3	3	1	1	1	1			1	80	80	2
33	35	1	1	1	1	1	1										65	89	3
47	44	15	14	12	7	3	1	4	4								80	80	2
38	36	18	11	9	5	2	2	3	3								43	89	3
44	44	1	1	1	0												80	80	2
35	43	17	17	15	7	7	4	0	0	1							43	89	3
33	34	8	6	4	3	3	3	0	0	1	1	1		1			81	80	2
35	34	20	20	15	7	7	7	0	0								24	89	3
29	35	1	1	1	1	1	1										84	80	2
33	35	13	11	9	6	3	3	3	3	1	1						97	89	3
35	35	7	6	5	2	2	2	0	0	1	1	1	1		1		87	80	2
33	33	1	1	1	0												22	89	3
40	39	1	1	1	1	1	1										87	80	2
37	31	11	8	8	4	4	1	0	0	1	1	1	1		1		23	89	3
31	35	31	20	14	5	2	1	3	3	1	1	1	1			1	90	89	2
32	31	17	12	12	10	0	0	10	4								31	89	3
29	29	13	8	8	7	7	7	0	0								91	89	2
31	35	9	8	6	2	2	2	0	0	1							38	89	3
31	32	14	11	10	8	2	1	6	6								92	89	2
34	37	6	5	5	5	2	1	3	3								45	89	3
34	35	11	11	9	7	7	2	0	0	1	1	1	1		1		93	89	2
42	42	22	13	12	3	3	3	0	0	1	1						45	89	3
36	34	1	1	1	1	1	1										47	89	2
34	33	3	2	1	1	1	1	0	0								56	89	3
40	43	1	1	1	1	1	1										98	89	1
30	32	1	1	1	1	1	1										83	80	3
33	38	1	1	1	1	1	1										56	89	3
34	35	1	1	1	1	1	1										97	89	2
35	35	1	1	1	0												43	83	3
29	29	1	1	1	0												17	89	2
37	40	1	1	1	0												43	83	3
39	34	1	1	1	1	1	1										17	89	2
35	36	10	7	6	6	3	3	3	3	1							20	83	3
29	29	22	20	16	7	4	1	3	3	1	1	1	1			1	17	89	2
39	41	18	12	7	4	2	2	2	2	1	1	1	1			1	20	83	3
35	35	6	6	5	5	2	1	3	3	1	1	1	1			1	78	80	2
32	37	10	10	9	5	5	0	0	0								22	83	3
40	39	1	1	1	1	1	1										78	80	2
37	42	1	1	1	0												22	83	3
37	35	1	1	1	0												85	80	2
42	36	1	1	1	1	1	1										21	84	3
37	37	1	1	1	1	1	1										85	80	2
37	42	11	10	8	3	3	3	0	0	1	1						21	84	3
29	35	10	8	7	4	4	2	0	0	1	1	1	1		1		26	89	1
40	40	1	1	1	0												24	80	3
43	43	1	1	1	1	1	1										56	89	2
42	37	8	8	3	2	2	2	0	0	1	1	1	1		1		85	80	2
29	35	14	9	7	7	7	7	0	0								30	84	3
38	39	11	10	8	5	2	2	3	3	1	1	1	1			1	97	89	1
31	35	4	3	3	2	2	1	0	0	1	1	1	1		1		79	89	3
31	32	1	1	1	0												55	89	3
35	38	22	15	13	3	3	1	0	0	1	1	1	1		1		85	80	2
33	34	1	1	1	1	1	1										37	84	3
37	38	19	16	12	10	0	0	10	1	1	1	1	1			1	85	80	2
34	37	39	19	15	11	5	0	6	6								46	84	3
38	38	39	29	26	9	5	3	4	4	1							85	80	2
42	42	7	7	7	7	3	3	4	2	1							46	84	3
39	38	16	14	13	10	0	0	10	10								85	80	2
35	35	1	1	1	0												52	84	3
32	39	1	1	1	0												85	80	2
37	40	1	1	1	1	1	1										52	84	3
37	39	1	1	1	1	1	1										85	80	2
34	35	5	3	3	3	3	3	0	0	1	1						67	84	3
38	39	24	19	17	11	0	0	11	11								85	80	2
34	37	1	1	1	1	1	1										16.5	84	3
39	39	1	1	1	0												85	80	2
42	42	12	11	9	7	7	7	0	0								16.5	84	3
40	40	16	10	9	7	4	2	3	3	1	1	1	1			1	85	80	2
30	32	14	10	9	2	2	2	0	0	1	1	1	1		1		27	85	3
41	43	1	1	1	1	1	1										85	80	2
35	35	1	1	1	1	1	1										27	85	3
39	44	1	1	1	1	1	1										85	80	2
36	40	15	14	10	5	5	0	0	0								27	85	3
33	45	5	4	4	2	2	2	0	0	1	1	1	1		1		85	80	2
30	32	18	16	15	12	0	0	12	11								32	85	3
43	45	14	8	7	2	2	2	0	0	1	1	1	1		1		85	80	2
37	34	23	16	16	11	0	0	11	11								63	85	3
30	41	4	3	2	2	2	2	0	0	1	1	1	1		1		99	89	1
47	56	19	11	11	5	5	0	0	0								16	80	3
43	42	16	13	10	9	2	1	7	1	1	1	1	1		1		59	89	2
40	48	1	1	1	1	1	1										85	80	2
38	36	17	11	5	1	1	1	0	0	1	1	1	1		1		75	85	3
41	48	24	18	15	7	7	4	0	0	1							85	80	2
41	43	28	18	16	13	5	5	8	6								75	85	3
47	56	1	1	1	1	1	1										85	80	2
42	36	15	13	12	6	3	3	3	3	1							17	85	3
47	47	1	1	1	1	1	1										85	80	2
37	42	3	3	3	3	3	2	0	0	1	1	1	1		1		17	85	3
44	44	13	13	11	6	3	3	3	3	1							85	80	2
33	36	15	9	5	5	5	0	0	0								17	85	3
44	44	1	1	1	0												85	80	2
35	41	19	18	17	14	10	10	4	4								17	85	3
32	34	10	10	6	6	3	3	3	3	1							16	80	2
36	36	11	8	8	4	1	1	3	3	1	1	1	1		1		35	86	3
34	35	6	6	2	2	2	1	0	0	1	1	1	1		1		87	89	3
39	43	1	1	1	1	1	1										35	86	3
32	35	1	1	1	0												98	89	3
30	30	26	20	15	10	0	0	10	10								36	86	3
29	32	16	12	10	9	2	2	7	1	1	1	1	1			1	84	89	3
34	37	4	4	2	2	2	2	0	0	1	1	1	1		1		40	86	3
34	34	8	8	7	5	2	1	3	3	1	1	1	1			1	22	89	3
40	42	14	12	6	4	2	2	2	2	1	1	1	1			1	40	86	3
33	34	5	5	4	3	3	3	0	0	1	1	1	1		1		11	89	3
34	37	11	8	4	2	2	1	0	0	1	1	1	1		1		42	86	3
33	34	1	1	1	1	1	1										36	89	3
39	42	1	1	1	0												42	86	3
32	33	1	1	1	1	1	1										34	89	3
34	37	10	8	5	4	0	0	4	4	1	1	1	1			1	53	86	3
29	34	20	17	15	12	0	0	12	11								51	89	3
39	42	1	1	1	1	1	1										53	86	3
29	34	17	13	11	11	7	7	4	4	1							65	89	3
39	33	18	9	9	6	3	0	3	3								55	86	3
33	34	1	1	1	1	1	1										94	89	3
36	34	5	5	5	4	4	2	0	0	1	1	1	1		1		55	86	3
32	33	1	1	1	0												45	89	3
34	37	6	4	3	3	3	3	0	0	1	1						70	86	3
33	34	15	12	11	6	6	2	0	0	1	1	1	1		1		93	89	3
41	42	25	20	19	3	3	3	0	0	1	1						70	86	3
33	34	19	13	12	7	5	3	2	2	1	1						26	89	3
40	34	9	8	7	5	2	1	3	3	1	1	1	1			1	90	86	3
34	34	9	3	5	2	2	1	0	0	1	1	1	1		1		100	89	3
38	36	9	6	6	4	4	2	0	0	1	1	1	1		1		94	86	3
36	34	3	3	3	3	3	2	0	0	1	1	1	1		1		33	89	3
41	43	13	12	11	10	0	0	10	0								93	86	3
36	35	1	1	1	1	1	1										99	89	1
32	35	13	11	8	6	3	3	3	3	1							25	80	3
34	36	12	10	8	6	3	3	3	3	1	1						43	89	3
35	35	1	1	1	1	1	1										34	89	3
34	35	16	12	11	9	9	1	0	0								98	86	3
36	40	34	15	24	18	7	0	11	8								34	89	3
34	37	18	6	4	4	4	4	0	0	1							24	87	3
39	33	1	1	1	0												99	89	3
41	42	2	2	1	1	1	1	0	0								24	87	3
34	35	7	7	6	3	3	2	0	0								14	89	3
32	35	1	1	1	0												37	87	3
31	31	21	19	17	16	7	5	9	6								37	89	3
36	34	19	17	13	4	4	2	0	0	1	1	1	1		1		50	87	3
34	35	1	1	1	0												16.5	89	3
29	29	33	12	12	23	12	0	11	11								68	87	3
40	39	11	10	10	10	5	0	5	3								16.5	89	3
34	37	1	1	1	1	1	1										90	87	3
35	34	8	8	8	8	2	1	6	0								97	89	3
42	42	1	1	1	1	1	1										90	87	3
35	35	1	1	1	0												18	89	3
32	33	1	1	1	0												18	88	3
37	40	12	7	6	3	3	3	0	0	1	1	1		1			18	89	3
34	34	24	13	11	4	1	1	3	3	1	1	1	1		1		25	88	3
30	30	10	8	3	2	2	2	0	0								66	89	3
38	36	1	1	1	1	1	1										30	88	3
34	34	17	12	11	8	5	5	3	3	1							22	89	3
36	42	11	6	5	4	2	2	2	2	1	1	1	1			1	30	88	3
29	29	11	10	7	5	2	2	3	3								50	89	3
37	35	12	11	9	2	2	2	0	0	1	1	1	1		1		31	88	3
32	35	1	1	1	1	1	1										21	89	3
36	37	16	11	9	6	6	6	0	0								31	88	3
31	32	1	1	1	1	1	1										54	89	3
37	37	4	3	3	2	2	1	0	0	1	1	1	1		1		31	88	3
31	35	32	20	14	6	3	2	3	3	1	1	1	1			1	47	89	3
39	37	1	1	1	1	1	1										31	88	3
34	35	1	1	1	0												17	89	3
33	38	32	23	11	10	0	0	10	3								31	88	3
36	35	25	19	15	3	3	3	0	0	1	1						86	89	3
36	38	6	5	4	1	1	1	0	0								31	88	3
38	40	14	13	10	6	3	3	3	3	1							86	89	3
37	38	1	1	1	1	1	1										31	88	3
37	32	18	13	13	6	3	3	3	3	1							31	89	3
39	38	14	13	9	3	3	3	0	0	1	1						31	88	3
29	29	1	1	1	1	1	1										35	89	3
32	39	13	10	8	6	6	6	0	0								31	88	3
34	34	1	1	1	0												40	89	3
37	39	12	11	10	5	2	1	3	3								31	88	3
32	35	20	15	12	4	4	2	0	0	1	1	1	1		1		26	89	3
38	39	20	15	12	9	7	3	2	2	1	1						31	88	3
31	35	1	1	1	1	1	1										29	89	3
39	39	28	20	15	4	4	4	0	0	1							31	88	3
34	35	1	1	1	0												37	89	3
39	40	12	10	9	8	2	2	6	6	1	1	1	1			1	31	88	3
40	39	25	22	22	13	9	9	4	4								37	89	3
40	43	12	11	10	8	2	2	6	4	1	1	1	1			1	31	88	3
30	32	1	1	1	1	1	1										45	89	3
41	43	13	11	11	4	2	2	2	2	1	1	1	1			1	31	88	3
36	35	20	17	15	11	6	6	5	2								85	89	3
39	44	12	8	5	5	2	1	3	3	1	1	1	1			1	31	88	3
36	37	35	26	18	9	0	0	9	6	1	1	1	1			1	85	89	3
44	44	7	5	4	1	0	0	1	0								31	88	3
36	37	12	12	11	8	2	1	6	4								85	89	3
41	45	18	15	11	8	2	1	6	6								31	88	3
39	37	1	1	1	1	1	1										85	89	3
40	48	22	18	9	7	5	5	2	2								31	88	3
43	37	1	1	1	0												85	89	3
37	48	10	8	7	5	2	1	3	3								31	88	3
35	38	40	29	24	19	14	4	5	3	1							85	89	3
47	56	5	4	3	2	2	2	0	0								31	88	3
35	38	1	1	1	1	1	1										85	89	3
47	56	18	15	14	10	0	0	10	1	1	1	1	1			1	31	88	3
37	38	13	11	9	7	5	5	2	2	1							85	89	3
44	56	1	1	1	0												31	88	3
38	38	19	10	9	8	2	1	6	6								85	89	3
43	43	1	1	1	1	1	1										31	88	3
39	38	1	1	1	0												85	89	3
29	32	1	1	1	1	1	1										32	88	3
37	39	16	10	5	2	2	1	0	0	1	1	1	1		1		85	89	3
34	37	12	10	10	7	5	5	2	2								32	88	3
38	39	8	7	6	3	3	1	0	0	1	1	1	1		1		85	89	3
42	42	10	9	6	5	2	1	3	3	1	1	1	1			1	32	88	3
39	39	1	1	1	1	1	1										85	89	3
39	36	9	9	9	7	3	1	4	4								38	88	3
38	40	27	22	15	7	7	7	0	0								85	89	3
36	42	1	1	1	1	1	1										38	88	3
39	43	1	1	1	0												85	89	3
29	32	16	6	5	5	5	5	0	0	1							55	88	3
40	43	1	1	1	1	1	1	0	0								85	89	3
36	36	17	8	8	6	6	4	0	0	1							75	88	3
43	43	21	15	15	12	0	0	12	11								85	89	3
39	43	1	1	1	0												75	88	3
40	44	1	1	1	1	1	1										85	89	3
32	37	10	8	7	5	2	1	3	3	1	1	1	1			1	84	88	3
33	45	27	17	17	7	7	7	0	0								85	89	3
37	42	1	1	1	1	1	1										84	88	3
33	45	1	1	1	0												85	89	3
34	37	13	10	8	7	7	2	0	0	1	1	1	1		1		43	88	3
42	46	14	14	13	6	6	6	0	0								85	89	3
40	42	11	10	8	3	3	3	0	0	1	1	1		1			43	88	3
40	48	1	1	1	0												85	89	3
34	37	29	18	6	3	3	3	0	0	1	1						98	88	3
47	49	1	1	1	1	1	1										85	89	3
41	42	14	11	9	6	4	2	2	2	1	1	1	1			1	98	88	3
47	58	1	1	1	0												85	89	3
31	32	8	7	6	4	1	1	3	3								47	88	3
47	55	10	6	6	3	3	3	0	0	1	1	1		1			85	89	3
38	35	17	10	7	3	3	3	0	0	1	1						17	88	3
32	35	18	17	16	12	0	0	12	11								26	89	3
37	37	1	1	1	0												17	88	3
30	32	8	5	5	4	4	1	0	0								27	89	3
42	37	21	11	9	6	3	0	3	3								17	88	3
32	35	10	8	8	4	2	2	2	2	1	1	1	1			1	39	89	3
35	38	27	17	14	8	2	1	6	6	1	1	1	1			1	17	88	3
31	35	11	11	9	6	5	2	1	1	1	1	1	1			1	41	89	3
37	38	20	15	13	2	2	2	0	0	1	1	1	1		1		17	88	3
31	32	1	1	1	0												58	89	3
39	38	1	1	1	1	1	1										17	88	3
29	35	1	1	1	1	1	1										65	89	3
32	39	1	1	1	0												17	88	3
30	29	4	2	2	2	2	1	0	0	1	1	1	1		1		89	89	3
37	39	1	1	1	1	1	1										17	88	3
35	35	23	17	13	8	8	4	0	0	1							90	89	3
38	39	1	1	1	1	1	1										17	88	3
40	39	1	1	1	0												90	89	3
40	39	5	3	2	2	2	1	0	0	1	1	1	1		1		17	88	3
33	34	21	18	15	14	10	8	4	3								30	89	3
40	40	6	3	3	1	1	1	0	0								17	88	3
39	34	1	1	1	1	1	1	0	0								41	89	3
41	43	1	1	1	0												17	88	3
36	34	12	11	9	5	2	2	3	3	1	1	1	1			1	45	89	3
39	44	1	1	1	1	1	1										17	88	3
36	35	1	1	1	1	1	1										65	89	3
33	45	24	17	13	7	4	4	3	3	1							17	88	3
36	37	19	12	10	9	1	1	8	3	1	1	1	1		1		65	89	3
43	45	1	1	1	1	1	1										17	88	3
36	37	1	1	1	1	1	1										65	89	3
42	48	16	10	8	7	7	5	0	0	1							17	88	3
39	37	17	13	11	8	4	2	4	4	1	1	1	1			1	65	89	3
47	56	18	10	10	9	0	0	9	6	1	1	1	1			1	17	88	3
31	38	14	13	11	5	2	2	3	3	1	1	1	1			1	65	89	3
47	47	5	5	4	2	2	1	0	0	1	1	1	1		1		17	88	3
35	38	17	14	11	11	0	0	11	10								65	89	3
44	44	17	15	14	8	8	8	0	0								17	88	3
35	38	1	1	1	0												65	89	3
44	42	1	1	1	0												17	88	3
37	38	20	20	18	12	0	0	12	11								36	89	3
34	37	14	12	9	3	3	3	0	0	1	1	1		1			19	88	3
38	38	1	1	1	0												36	89	3
41	42	10	6	4	2	2	1	0	0	1	1	1	1		1		16	88	3
40	38	15	14	13	8	2	1	6	6								36	89	3
32	35	1	1	1	1	1	1										16	89	3
37	39	22	15	11	2	2	2	0	0	1	1	1	1		1		36	89	3
34	37	2	1	1	1	1	1										40	89	3
38	39	32	15	11	5	2	2	3	3	1	1	1	1			1	36	89	3
42	42	1	1	1	1	1	1										40	89	3
38	39	1	1	1	0												36	89	3
33	36	1	1	1	0												48	89	3
38	40	1	1	1	1	1	1										36	89	3
35	41	1	1	1	0												48	89	3
39	43	11	2	5	3	3	3	0	0	1	1	1		1			98	89	1
34	33	14	10	7	4	4	2	0	0	1	1	1	1		1		82	80	3
40	37	15	8	9	5	2	1	3	3	1	1	1	1			1	56	89	3
39	43	21	19	17	7	7	7	0	0								36	89	3
39	33	21	16	8	5	2	2	3	3								49	89	3
38	39	1	1	1	0												98	89	1
39	33	1	1	1	0												79	89	3
37	35	8	8	6	6	6	4	0	0	1							56	89	3
40	43	1	1	1	1	1	1										36	89	3
32	33	1	1	1	1	1	1										55	89	3
43	43	1	1	1	0												36	89	3
35	34	1	1	1	1	1	1										59	89	3
41	44	8	7	7	7	7	7	0	0								36	89	3
37	35	10	9	8	8	2	1	6	6	1	1	1	1			1	70	89	3
47	56	13	9	4	3	3	3	0	0	1	1						99	89	1
31	35	7	7	7	3	3	3	0	0	1	1						17	89	3
39	40	13	10	9	7	7	5	0	0								56	89	3
38	40	1	1	1	1	1	1										98	89	1
29	35	1	1	1	0												80	89	3
37	37	6	5	5	3	3	3	0	0	1	1	1		1			56	89	3
33	45	1	1	1	1	1	1										36	89	3
36	37	25	14	13	6	6	6	0	0								70	89	3
40	45	9	7	6	3	3	3	0	0	1	1						36	89	3
37	37	4	4	3	2	2	1	0	0	1	1	1	1		1		70	89	3
41	48	13	12	8	8	2	1	6	6	1	1	1	1			1	36	89	3
39	37	1	1	1	1	1	1										70	89	3
40	48	7	7	4	3	3	1	0	0	1	1	1	1		1		65	89	3
33	38	14	13	11	6	3	1	3	3								70	89	3
47	49	1	1	1	1	1	1										65	89	3
36	38	10	8	4	3	3	3	0	0	1	1	1		1			70	89	3
47	56	16	15	15	9	9	4	0	0	1							65	89	3
37	38	1	1	1	1	1	1										70	89	3
44	56	1	1	1	0												65	89	3
39	38	10	10	8	8	2	2	6	0	1	1	1	1			1	70	89	3
43	45	17	12	12	10	0	0	10	0								65	89	3
32	39	22	14	13	8	5	4	3	3	1							70	89	3
35	34	27	13	12	8	2	1	6	6	1	1	1	1			1	66	89	3
37	39	8	5	5	5	2	2	3	3								70	89	3
32	35	3	3	2	2	2	1	0	0	1	1	1	1		1		88	89	3
38	39	13	10	8	8	6	3	2	2	1	1						70	89	3
28	29	1	1	1	1	1	1										99	89	3
39	39	12	9	9	6	3	3	3	3	1	1						70	89	3
32	33	1	1	1	1	1	1										37	89	3
39	40	8	7	5	3	3	2	0	0	1	1	1	1		1		70	89	3
31	31	23	19	17	9	0	0	9	4								46	89	3
40	43	19	15	10	8	2	2	6	3	1	1	1	1			1	70	89	3
30	32	12	12	9	8	2	2	6	3	1	1	1	1			1	67	89	3
41	43	5	5	5	2	2	2	0	0	1	1	1	1		1		70	89	3
37	35	25	14	13	10	0	0	10	1	1	1	1	1			1	85	89	3
39	44	9	9	7	4	1	1	3	3	1	1	1	1			1	70	89	3
36	37	14	12	8	6	6	4	0	0	1							85	89	3
44	44	6	5	3	1	1	1	0	0								70	89	3
36	37	1	1	1	0												85	89	3
41	45	15	13	12	10	8	0	2	2								70	89	3
39	37	14	11	11	10	4	4	6	6								85	89	3
40	48	21	19	17	10	8	8	2	2								70	89	3
33	38	23	16	10	7	5	5	2	2	1							85	89	3
37	48	38	29	22	10	8	8	2	2								70	89	3
36	38	30	23	15	4	2	2	2	2	1	1	1	1			1	85	89	3
47	56	10	8	5	5	2	1	3	3	1	1	1	1			1	70	89	3
37	38	1	1	1	1	1	1										85	89	3
47	56	3	2	3	2	2	2	0	0	1	1	1	1		1		70	89	3
39	38	12	9	6	3	3	1	0	0	1	1	1	1		1		85	89	3
44	56	1	1	1	0												70	89	3
31	39	25	19	12	11	0	0	11	11								85	89	3
43	43	1	1	1	1	1	1										70	89	3
37	39	13	11	8	4	4	4	0	0	1							85	89	3
35	34	20	18	10	4	4	2	0	0	1	1	1	1		1		83	89	3
38	39	8	6	5	3	3	3	0	0	1	1	1		1			85	89	3
32	33	1	1	1	0												17	89	3
39	39	1	1	1	1	1	1	0	0	1							85	89	3
33	34	1	1	1	1	1	1										12	89	3
39	40	1	1	1	0												85	89	3
32	37	12	11	10	7	1	1	6	3								12	89	3
40	43	12	9	6	3	3	1	0	0	1	1	1	1		1		85	89	3
38	42	7	7	5	5	2	1	3	3	1	1	1	1			1	12	89	3
40	43	1	1	1	0												85	89	3
34	33	12	6	6	6	6	4	0	0	1							25	89	3
39	44	16	15	9	9	1	0	8	4	1	1	1	1			1	85	89	3
38	36	9	7	5	5	2	1	3	3								28	89	3
44	44	7	7	6	6	3	1	3	3	1	1	1	1			1	85	89	3
36	43	19	19	16	9	1	1	8	2	1	1	1	1		1		28	89	3
41	45	9	8	6	5	5	5	0	0	1							85	89	3
34	34	1	1	1	0												29	89	3
40	48	19	17	16	3	3	3	0	0	1	1						85	89	3
30	32	6	5	5	4	3	3	1	0	1	1						40	89	3
37	48	5	4	4	3	3	3	0	0	1	1	1	1		1		85	89	3
34	37	17	13	10	9	7	1	2	2	1	1	1	1		1		40	89	3
47	49	8	5	5	4	2	2	2	2	1	1	1	1			1	85	89	3
40	42	12	9	7	2	2	2	0	0	1	1	1	1		1		40	89	3
47	56	1	1	1	1	1	1										85	83	3
38	36	11	11	6	3	3	3	0	0	1	1	1		1			42	89	3
44	45	9	9	8	7	7	3	0	0	1	1						85	83	3
42	43	22	17	14	1	1	1	0	0								42	89	3
43	43	1	1	1	1	1	1										85	83	3
35	36	5	4	4	4	1	1	3	3	1	1	1	1		1		45	89	3
30	32	14	12	11	7	7	5	0	0	1							17	83	3
39	41	10	10	6	6	3	1	3	3	1	1	1	1			1	45	89	3
39	29	14	12	5	5	2	2	3	3								19	84	3
42	36	1	1	1	1	1	1										50	89	3
31	35	14	12	10	6	2	2	4	4	1	1	1	1			1	40	84	3
37	42	12	11	9	4	2	2	2	2	1	1	1	1			1	50	89	3
32	33	1	1	1	1	1	1										56	84	3
32	37	21	14	8	7	7	5	0	0								52	89	3
36	35	15	10	8	4	2	1	2	2								84	84	3
37	42	1	1	1	0												52	89	3
37	34	1	1	1	0												38	85	3
30	32	17	12	11	6	3	2	3	3	1	1	1	1			1	55	89	3
34	31	18	11	10	8	2	2	6	4	1	1	1	1			1	42	85	3
31	35	7	6	5	3	3	3	0	0	1	1	1		1			60	89	3
32	35	16	16	10	5	2	2	3	3								46	85	3
38	36	11	10	7	5	5	0	0	0								75	89	3
35	34	5	4	4	4	1	1	3	3	1	1	1	1		1		68	85	3
34	43	18	15	13	8	2	1	6	6								75	89	3
31	35	14	11	9	7	5	5	2	2								26	86	3
32	37	20	14	11	9	1	1	8	5	1	1	1	1		1		80	89	3
32	34	1	1	1	1	1	1										32	86	3
37	42	1	1	1	1	1	1										80	89	3
30	35	1	1	1	0												42	86	3
42	36	9	6	5	3	3	3	0	0	1	1	1		1			81	89	3
31	32	1	1	1	1	1	1										52	86	3
37	42	12	12	9	9	0	0	9	4	1	1	1	1			1	81	89	3
37	35	1	1	1	0												55	86	3
34	35	18	15	14	4	2	2	2	2	1	1	1	1			1	43	89	3
37	37	1	1	1	1	1	1										55	86	3
33	34	32	25	24	14	7	7	7	2								19	89	3
42	37	15	14	13	6	3	1	3	3	1	1	1	1			1	55	86	3
29	35	16	9	9	8	4	1	4	4								33	89	3
35	38	17	9	6	5	5	0	0	0	1							55	86	3
32	37	17	12	4	2	2	1	0	0	1	1	1	1		1		33	89	3
37	38	15	11	9	5	1	0	4	4	1	1	1	1			1	55	86	3
37	42	1	1	1	1	1	1										33	89	3
38	38	39	29	26	9	5	3	4	4	1							55	86	3
36	34	3	3	3	1	1	1	0	0								38	89	3
39	38	15	12	9	5	2	2	3	3								55	86	3
38	34	14	11	10	3	3	3	0	0	1	1						38	89	3
32	39	1	1	1	1	1	1										55	86	3
35	35	8	5	3	1	1	1	0	0								48	89	3
37	39	1	1	1	1	1	1										55	86	3
33	40	22	14	11	7	4	4	3	3								48	89	3
38	39	9	9	9	8	2	3	6	3								55	86	3
29	32	1	1	1	0												53	89	3
39	39	1	1	1	1	1	1										55	86	3
32	35	1	1	1	0												60	89	3
40	40	13	8	5	5	2	2	3	3	1	1	1	1			1	55	86	3
33	34	1	1	1	0												66	89	3
41	43	1	1	1	1	1	1										55	86	3
36	36	12	11	10	8	6	6	2	2								79	89	3
39	44	1	1	1	1	1	1										55	86	3
40	43	9	8	7	5	2	1	3	3	1	1	1	1			1	79	89	3
33	45	15	13	10	6	2	0	4	4	1	1	1	1			1	55	86	3
30	32	30	25	19	9	9	3	0	0	1	1						47	89	3
43	45	15	12	8	7	1	1	6	3	1	1	1	1			1	55	86	3
32	35	6	4	3	2	2	2	0	0	1	1	1	1		1		17	89	3
40	48	1	1	1	1	1	1										55	86	3
36	36	9	6	5	5	2	2	3	3								17	89	3
40	48	7	6	6	4	4	2	0	0	1	1	1	1		1		55	86	3
40	43	19	12	10	9	2	2	7	0	1	1	1	1		1		17	89	3
47	56	15	12	10	7	5	5	2	2								55	86	3
35	34	1	1	1	1	1	1										17	89	3
47	47	1	1	1	1	1	1										55	86	3
34	33	7	7	7	1	1	1	0	0								18	89	3
44	44	17	17	9	6	3	3	3	3	1							55	86	3
34	37	15	13	12	9	0	0	9	3								36	89	3
44	42	1	1	1	0												55	86	3
42	42	11	10	8	9	6	4	3	3	1							36	89	3
31	32	1	1	1	1	1	1										58	86	3
32	37	14	10	7	7	7	7	0	0								41	89	3
35	34	1	1	1	0												52	86	3
37	42	1	1	1	0												41	89	3
29	32	20	14	12	7	7	7	0	0								75	86	3
34	37	16	13	9	2	2	2	0	0	1							45	89	3
36	35	12	10	8	2	2	1	0	0	1	1	1	1		1		30	87	3
40	42	31	23	21	17	11	8	6	6								45	89	3
37	35	6	6	6	2	2	1	0	0	1	1	1	1		1		49	87	3
37	35	22	17	13	9	0	0	9	2	1	1	1	1			1	50	89	3
36	37	3	3	1	1	1	1	0	0								49	87	3
36	37	16	15	7	4	4	4	0	0	1							50	89	3
36	37	1	1	1	0												49	87	3
36	37	1	1	1	1	1	1										50	89	3
39	37	22	16	15	11	0	0	11	10								49	87	3
39	37	29	25	22	16	11	5	5	2								50	89	3
33	38	10	8	7	2	1	1	1	0								49	87	3
33	38	15	12	12	5	5	5	0	0	1							50	89	3
36	38	10	9	8	7	2	2	5	3	1	1	1	1			1	49	87	3
35	38	1	1	1	1	1	1										50	89	3
37	38	1	1	1	1	1	1										49	87	3
36	38	34	14	2	2	2	2	0	0	1	1	1	1		1		50	89	3
39	38	4	4	2	1	1	1	0	0	1							49	87	3
37	38	1	1	1	1	1	1										50	89	3
32	39	13	9	7	2	2	2	0	0	1	1	1	1		1		49	87	3
39	38	10	8	5	2	2	1	0	0	1	1	1	1		1		50	89	3
37	39	13	10	8	8	6	4	2	2	1							49	87	3
44	38	18	18	17	14	9	9	5	2								50	89	3
38	39	12	10	9	3	3	2	0	0	1	1	1		1			49	87	3
37	39	19	18	16	6	3	3	3	3	1							50	89	3
39	39	27	25	23	10	7	2	3	3	1	1	1	1			1	49	87	3
38	39	6	4	4	3	3	3	0	0	1	1	1	1		1		50	89	3
38	40	1	1	1	0												49	87	3
39	39	24	24	23	9	0	0	9	6	1	1	1	1			1	50	89	3
40	43	13	9	6	5	2	2	3	3	1	1	1	1			1	49	87	3
39	40	1	1	1	1	1	1										50	89	3
40	43	1	1	1	0												49	87	3
40	43	15	12	9	2	2	1	0	0	1	1	1	1		1		50	89	3
39	44	4	4	3	3	3	1	0	0	1	1	1	1		1		49	87	3
40	43	1	1	1	0												50	89	3
44	44	11	10	7	3	3	3	0	0	1	1						49	87	3
38	44	8	5	5	4	1	1	3	3								50	89	3
41	45	9	8	7	4	4	0	0	0								49	87	3
42	44	10	9	8	5	2	2	3	3								50	89	3
40	48	9	7	7	4	4	4	0	0	1							49	87	3
33	45	1	1	1	1	1	1										50	89	3
37	48	5	4	4	3	3	2	0	0								49	87	3
41	45	13	9	8	4	2	2	2	2	1	1	1	1			1	50	89	3
47	56	18	18	15	7	7	7	0	0								49	87	3
41	48	19	17	16	3	3	3	0	0	1	1						50	89	3
47	56	1	1	1	0												49	87	3
37	48	6	5	4	2	2	2	0	0	1	1	1	1		1		50	89	3
44	45	1	1	1	1	1	1										49	87	3
47	49	11	11	7	7	5	5	2	2	1							50	89	3
43	43	1	1	1	1	1	1										49	87	3
47	56	1	1	1	1	1	1										50	89	3
31	35	22	10	8	4	4	2	0	0	1	1	1	1		1		75	87	3
44	45	5	3	3	3	3	3	0	0	1	1						50	89	3
33	35	1	1	1	0												19	87	3
43	43	1	1	1	1	1	1										50	89	3
32	33	1	1	1	1	1	1										12	88	3
36	36	10	6	4	4	2	2	2	2	1	1	1	1			1	55	89	3
32	33	1	1	1	0												19	88	3
39	43	1	1	1	0												55	89	3
32	33	1	1	1	1	1	1										98	88	3
34	35	1	1	1	1	1	1										84	89	3
30	30	30	15	8	6	6	4	0	0	1							22	88	3
30	32	21	13	12	9	7	2	2	2	1	1	1	1			1	17	89	3
35	35	22	17	17	14	11	9	3	3								35	88	3
34	37	20	14	14	8	8	6	0	0								17	89	3
35	40	1	1	1	1	1	1										35	88	3
41	42	1	1	1	1	1	1										17	89	3
29	35	20	13	12	6	3	2	3	3	1	1	1	1			1	42	88	3
34	37	27	19	17	9	1	0	8	3	1	1	1	1			1	18	89	3
33	32	17	9	7	4	4	2	0	0	1	1	1	1		1		53	88	3
39	42	1	1	1	1	1	1										18	89	3
31	34	2	2	2	2	2	1	0	0	1	1	1	1		1		54	88	3
36	35	20	17	12	9	0	0	9	3								19	89	3
32	35	16	7	5	5	2	2	3	3	1	1	1	1			1	55	88	3
36	37	10	6	4	2	2	1	0	0	1	1	1	1		1		19	89	3
28	30	19	17	13	11	0	0	11	10								43	88	3
36	37	20	17	13	11	0	0	11	10								19	89	3
34	35	1	1	1	0												98	88	3
39	37	8	8	5	4	1	1	3	3	1	1	1	1		1		19	89	3
32	35	20	14	11	7	5	5	2	2	1							17	88	3
44	37	1	1	1	1	1	1										19	89	3
36	34	10	10	9	7	7	7	0	0								19	88	3
35	38	21	19	15	11	7	7	4	4								19	89	3
36	35	1	1	1	0												13	89	3
35	38	1	1	1	0												19	89	3
36	37	7	7	6	3	3	3	0	0	1	1	1		1			13	89	3
37	38	2	2	2	1	1	1	0	0								19	89	3
36	37	1	1	1	1	1	1										13	89	3
39	38	1	1	1	1	1	1										19	89	3
39	37	21	15	12	5	2	2	3	3								13	89	3
40	38	31	18	14	3	3	3	0	0	1	1						19	89	3
33	38	14	13	8	6	6	4	0	0	1							13	89	3
37	39	18	8	6	5	2	1	3	3	1	1	1	1			1	19	89	3
35	38	16	12	12	12	0	0	12	11								13	89	3
38	39	16	10	7	4	2	2	2	2	1	1	1	1			1	19	89	3
36	38	30	28	9	2	2	2	0	0	1	1	1	1		1		13	89	3
38	39	1	1	1	0												19	89	3
37	38	1	1	1	1	1	1										13	89	3
38	40	23	19	17	11	3	0	8	2								19	89	3
39	38	3	3	2	2	2	1	0	0	1	1	1	1		1		13	89	3
39	43	6	5	5	5	2	1	3	3	1	1	1	1			1	19	89	3
44	38	21	14	9	7	7	3	0	0	1	1	1	1		1		13	89	3
40	43	17	16	15	11	0	0	11	10								19	89	3
37	39	6	5	3	3	3	3	0	0	1	1						13	89	3
43	43	1	1	1	0												19	89	3
38	39	5	5	3	3	3	3	0	0	1	1	1	1		1		13	89	3
40	44	1	1	1	0												19	89	3
38	39	1	1	1	0												13	89	3
33	45	11	11	10	9	1	1	8	3								19	89	3
39	40	1	1	1	1	1	1										13	89	3
39	45	22	13	12	9	1	0	8	3	1	1	1	1			1	19	89	3
39	43	16	16	15	10	0	0	10	0								13	89	3
39	48	15	13	12	9	9	3	0	0	1	1	1	1		1		19	89	3
40	43	1	1	1	1	1	1										13	89	3
40	48	25	16	12	9	1	0	8	4	1	1	1	1			1	19	89	3
38	44	13	13	13	6	4	4	2	2	1							13	89	3
47	49	10	9	8	6	4	4	2	2	1							19	89	3
42	44	20	18	16	6	3	3	3	3	1							13	89	3
47	56	10	9	7	5	5	0	0	0	1							96	89	3
33	45	1	1	1	1	1	1										13	89	3
47	56	1	1	1	1	1	1										97	89	3
41	45	9	9	9	9	1	1	8	3	1	1	1	1		1		13	89	3
34	37	3	3	2	2	0	0	2	2								25	89	3
41	48	5	5	3	3	3	3	0	0	1	1						13	89	3
42	42	13	12	9	6	3	1	3	3	1	1	1	1			1	25	89	3
40	48	21	19	10	5	5	0	0	0	1							13	89	3
35	37	1	1	1	1	1	1										26	89	3
47	49	1	1	1	0												13	89	3
38	43	22	17	15	4	1	1	3	3								26	89	3
47	56	18	12	11	11	0	0	11	10								13	89	3
33	35	5	3	3	3	3	3	0	0	1	1	1	1		1		32	89	3
44	45	5	4	3	3	3	3	0	0	1	1	1	1		1		13	89	3
29	35	12	10	8	7	5	5	2	2	1							42	89	3
43	43	1	1	1	1	1	1										13	89	3
36	36	1	1	1	1	1	1										45	89	3
39	33	1	1	1	0												24	89	3
40	43	9	7	7	5	5	0	0	0								45	89	3
36	35	2	2	1	1	1	1	0	0								43	89	3
30	32	1	1	1	1	1	1										48	89	3
35	37	1	1	1	1	1	1										43	89	3
30	32	1	1	1	1	1	1										53	89	3
36	37	13	9	6	6	3	1	3	3								43	89	3
34	36	13	11	8	6	6	4	0	0	1							54	89	3
39	37	1	1	1	1	1	1										43	89	3
38	41	18	14	12	7	3	3	4	4	1							54	89	3
43	37	1	1	1	1	1	1										43	89	3
38	36	7	7	6	5	4	2	1	0	1	1	1	1		1		56	89	3
35	38	11	11	10	8	2	2	6	6	1	1	1	1			1	43	89	3
42	43	13	10	10	5	2	2	3	3	1	1	1	1			1	56	89	3
35	38	1	1	1	1	1	1										43	89	3
36	35	1	1	1	0												61	89	3
37	38	12	11	8	7	5	5	2	2	1							43	89	3
36	37	9	8	6	4	2	2	2	2	1	1	1	1			1	61	89	3
38	38	25	14	9	6	6	6	0	0								43	89	3
36	37	1	1	1	1	1	1										61	89	3
39	38	1	1	1	0												43	89	3
39	37	13	12	9	3	3	3	0	0	1	1	1		1			61	89	3
36	39	21	20	18	10	0	0	10	10								43	89	3
31	38	10	9	9	6	3	3	3	3	1							61	89	3
37	39	1	1	1	0												43	89	3
35	38	28	20	14	11	0	0	11	10								61	89	3
39	39	1	1	1	1	1	1										43	89	3
35	38	1	1	1	0												61	89	3
38	40	14	11	9	9	5	5	4	3	1							43	89	3
37	38	1	1	1	1	1	1										61	89	3
39	43	1	1	1	1	1	1										43	89	3
38	38	1	1	1	0												61	89	3
40	43	17	12	9	4	4	4	0	0	1							43	89	3
41	38	16	16	11	9	2	2	7	3	1	1	1	1			1	61	89	3
43	43	20	14	10	4	1	1	3	3								43	89	3
37	39	17	10	9	4	2	2	2	2	1	1	1	1			1	61	89	3
40	44	22	20	16	11	0	0	11	11								43	89	3
38	39	22	12	9	6	3	2	3	3	1	1	1	1			1	61	89	3
33	45	23	17	13	8	6	6	2	2	1							43	89	3
38	39	1	1	1	0												61	89	3
33	45	1	1	1	1	1	1										43	89	3
39	40	1	1	1	1	1	1										61	89	3
41	46	23	16	5	4	4	4	0	0	1							43	89	3
39	43	23	13	12	7	7	7	0	0								61	89	3
40	48	1	1	1	1	1	1										43	89	3
40	43	1	1	1	1	1	1										61	89	3
47	48	8	7	7	7	7	5	0	0	1							43	89	3
47	43	8	7	7	5	2	1	3	3	1	1	1	1			1	61	89	3
47	56	1	1	1	1	1	1										43	89	3
42	44	11	9	8	5	2	1	3	3	1	1	1	1			1	61	89	3
32	35	1	1	1	1	1	1										69	89	3
33	45	1	1	1	1	1	1										61	89	3
34	35	8	8	6	3	3	3	0	0	1	1						17	89	3
41	45	16	14	11	5	3	0	2	2	1	1	1	1			1	61	89	3
36	34	41	25	25	20	9	0	11	11								19	89	3
41	48	5	5	4	2	2	2	0	0	1	1	1	1		1		61	89	3
33	34	1	1	1	1	1	1										98	89	3
40	48	18	15	13	11	4	4	7	6								61	89	3
38	31	7	7	6	6	6	2	0	0	1	1	1	1		1		27	89	3
47	49	1	1	1	1	1	1										61	89	3
31	32	1	1	1	1	1	1										29	89	3
47	56	6	3	3	2	2	2	0	0								61	89	3
32	35	29	21	15	8	2	0	6	0								43	89	3
44	45	22	19	13	9	7	2	2	2	1	1	1	1			1	61	89	3
33	36	7	7	6	8	4	2	4	3	1	1	1	1			1	45	89	3
43	43	23	21	20	11	0	0	11	11								61	89	3
35	41	13	10	6	4	2	2	2	2	1	1	1	1			1	45	89	3
34	35	6	6	3	1	1	1	0	0								65	89	3
34	35	1	1	1	0												51	89	3
35	36	15	15	13	4	4	4	0	0	1							76	89	3
34	34	9	6	3	2	2	2	0	0	1	1	1	1		1		60	89	3
39	41	30	24	18	9	5	2	4	4	1	1	1	1			1	76	89	3
31	32	26	22	21	18	9	9	9	5								62	89	3
31	35	16	11	9	1	1	1	0	0								79	89	3
34	33	1	1	1	1	1	1										90	89	3
32	37	1	1	1	0												80	89	3
36	35	15	11	8	3	3	1	0	0	1	1	1	1		1		24	89	3
39	42	7	6	5	3	3	3	0	0	1	1	1		1			80	89	3
38	40	18	16	12	6	3	3	3	3	1	1						24	89	3
36	36	20	20	17	14	6	6	8	5								99	89	3
34	35	1	1	1	1	1	1										33	89	3
40	43	15	13	12	3	3	3	0	0	1	1						99	89	3
30	32	2	1	1	1	1	1	0	0								57	89	3
33	33	7	6	6	6	3	1	3	3	1	1	1	1			1	98	89	3
36	35	16	12	11	9	7	0	2	2								65	89	3
37	34	19	16	8	2	2	2	0	0	1	1	1	1		1		30	89	3
26	34	9	8	6	2	2	2	0	0	1							52	89	3
36	34	1	1	1	1	1	1										36	89	3
34	35	14	13	12	11	0	0	11	11								17	89	3
36	34	1	1	1	0												36	89	3
31	30	30	19	11	10	0	0	10	3								29	89	3
37	35	1	1	1	1	1	1										40	89	3
35	34	1	1	1	1	1	1										39	89	3
37	37	11	9	7	5	2	2	3	3								40	89	3
31	30	18	18	11	7	5	5	2	2	1							48	89	3
41	37	15	12	10	9	2	2	7	4	1	1	1	1			1	40	89	3
28	32	5	5	5	5	2	2	3	3								56	89	3
33	38	1	1	1	0												40	89	3
38	35	16	15	12	12	0	0	12	11								65	89	3
36	38	1	1	1	1	1	1										40	89	3
38	37	31	21	17	8	2	1	6	1	1	1	1	1		1		65	89	3
38	38	7	7	6	3	3	3	0	0	1	1	1		1			40	89	3
42	37	1	1	1	1	1	1										65	89	3
39	38	12	12	11	5	5	0	0	0								40	89	3
37	38	8	7	6	5	2	2	3	3	1	1	1	1			1	36	89	3
32	39	1	1	1	1	1	1										40	89	3
39	38	1	1	1	1	1	1										36	89	3
37	39	1	1	1	1	1	1										40	89	3
34	39	8	4	3	3	3	3	0	0	1	1	1		1			36	89	3
38	39	14	13	10	7	5	5	2	2								40	89	3
37	39	1	1	1	1	1	1										36	89	3
39	39	1	1	1	1	1	1										40	89	3
39	39	1	1	1	1	1	1										36	89	3
40	40	13	11	10	4	2	2	2	2	1	1	1	1			1	40	89	3
40	39	10	8	6	5	2	1	3	3	1	1	1	1			1	36	89	3
41	43	16	14	13	12	0	0	12	11								40	89	3
40	40	21	16	13	11	0	0	11	10								36	89	3
39	44	14	11	10	7	5	5	2	2	1							40	89	3
41	43	1	1	1	0												36	89	3
44	44	1	1	1	0												40	89	3
39	44	1	1	1	1	1	1										36	89	3
42	45	19	19	14	9	2	2	7	3	1	1	1	1			1	40	89	3
43	45	1	1	1	0												36	89	3
40	48	1	1	1	1	1	1										40	89	3
42	48	19	16	13	11	0	0	11	10								65	89	3
39	48	14	13	11	6	3	3	3	3	1							40	89	3
47	56	3	3	3	3	3	3	0	0	1	1						65	89	3
47	56	5	2	3	1	1	1	0	0								40	89	3
47	47	8	5	5	4	1	1	3	3	1	1	1	1		1		65	89	3
47	47	13	13	13	5	5	5	0	0	1							40	89	3
44	44	28	23	19	16	12	5	4	4								65	89	3
44	44	14	7	7	6	2	2	4	4	1	1	1	1			1	40	89	3
44	44	1	1	1	0												65	89	3
44	44	1	1	1	1	1	1										40	89	3
35	35	1	1	1	0												78	89	3
39	34	1	1	1	1	1	1										44	89	3
37	40	1	1	1	1	1	1										78	89	3
32	37	1	1	1	1	1	1										50	89	3
28	26	20	19	17	13	8	1	5	3	1	1	1	1			1	89	89	3
39	42	13	12	11	9	1	1	8	2	1	1	1	1		1		50	89	3
30	35	16	13	12	4	4	0	0	0								93	89	3
30	32	10	9	8	3	3	3	0	0	1	1	1		1			52	89	3
35	35	20	13	12	9	0	0	9	0	1	1	1	1			1	17	89	3
37	34	4	3	3	1	1	1	0	0	1							60	89	3
40	39	28	24	23	17	8	8	9	6								17	89	3
31	35	12	10	6	5	2	2	3	3	1	1	1	1			1	61	89	3
35	35	30	23	16	11	0	0	11	10								45	89	3
39	36	1	1	1	1	1	1										65	89	3
36	40	2	2	2	2	2	2	0	0	1	1	1	1		1		45	89	3
36	42	8	8	8	6	3	0	3	3								36	89	3
34	34	24	13	11	10	5	0	5	5								48	89	3
34	34	21	12	8	5	2	2	3	3								70	89	3
35	35	1	1	1	0												69	89	3
35	35	1	1	1	1	1	1										70	89	3
37	40	33	31	20	19	9	0	10	9								69	89	3
36	40	1	1	1	1	1	1										70	89	3
33	35	1	1	1	1	1	1										17	89	3
31	31	13	10	9	7	5	5	2	2	1							87	89	3
39	29	1	1	1	1	1	1										36	89	3
39	34	8	6	5	4	0	0	4	4								90	89	3
34	34	1	1	1	1	1	1										51	89	3
31	35	32	26	23	12	12	10	0	0	1							11.9	89	3
32	35	1	1	1	1	1	1										54	89	3
35	35	4	4	2	2	2	2	0	0	1	1	1	1		1		16	89	3
[truncated: 304 more rows]

## Sheet: Study
F_age	P_age	#oocytes	MII	2PN	PGD Embryos	X Total	X Normal	Y total	Y Normal	ET?	Impl?	FHB?	Del?	Preg Loss?	Selecting for	FISH X%	FISH Y%	f_vol	f_ct	f_mot	Morph
44	52	12	7	4	3	3	1	0	0						Female	80.4	--	1	55	89	3
40	41	10	8	6	5	4	2	1	1						Female	81.8	--	1	16	92	4
38	40	15	11	10	8	7	5	1	1						Female	81.4	--	1	24	90	3
38	38	16	14	13	12	10	7	2	1	1	1				Female	82	--	0.5	25	89	3
44	52	2	2	1	1	1	1	0	0						Female	81.9	--	0.4	11	89	2
38	41	4	3	3	2	2	2	0	0						Female	81.3	--	0.5	28	90	3
42	43	23	17	17	6	4	3	2	1	1	1	1	1		Female	81.9	--	0.4	52	90	3
41	44	3	3	3	3	3	2	0	0	1	1	1	1		Female	80.4	--	1	19	93	2
37	39	13	12	10	4	4	3	0	0						Female	81.4	--	1	26	89	2
43	44	19	17	12	3	3	3	0	0	1	1	1	1		Female	81.4	--	1	27	88	3
41	43	13	8	8	7	6	5	1	1						Female	82	--	0.4	19	89	2
36	39	6	6	5	3	3	2	0	0						Female	81.9	--	0.4	14	90	3
35	51	18	16	9	8	6	4	2	2	1	1	1	1		Female	80	--	1	1	88	2
40	42	12	9	9	4	2	2	2	1	1	1	1	1		Female	80.1	--	0.3	7	96	3
36	41	5	3	3	1	1	1	0	0						Female	81.6	--	1	2	90	2
33	38	19	15	13	4	3	2	1	1						Female	80.7	--	0.4	16	92	2
42	45	19	17	13	4	3	3	1	1						Female	81.2	--	1	68	94	3
40	39	20	14	10	4	4	3	0	0	1					Female	81.9	--	0.2	0.5	94	3
39	38	13	12	10	5	3	3	2	1	1					Female	80	--	0.4	19	89	2
32	34	8	4	2	1	1	1	0	0						Female	80.1	--	0.4	17	94	3
33	44	11	6	4	2	1	0	1	1						Female	80.6	--	0.5	68	89	2
40	36	11	10	9	6	4	4	2	1	1	1	1	1		Female	80.7	--	0.4	12	77	2
39	40	4	3	3	2	1	1	1	1						Female	82	--	0.5	11	89	3
32	44	9	7	4	3	2	1	1	1	1					Female	81.9	--	0.4	1	89	3
43	46	7	6	5	2	2	1	0	0	1					Female	80	--	0.2	17	89	2
35	38	9	8	7	6	5	3	1	1	1	1	1	1		Female	80.1	--	0.5	17	89	3
38	38	24	17	11	6	4	2	2	1						Female	80.4	--	0.5	18	92	4
42	45	23	19	12	4	2	2	2	1						Female	80.9	--	0.5	11	89	3
35	48	23	18	14	10	8	4	2	1	1	1	1	1		Female	81.4	--	0.4	12	94	3
34	36	19	11	11	4	3	3	1	1	1	1	1	1		Female	82	--	0.5	8	98	3
33	35	4	3	3	1	1	1	0	0						Female	81.9	--	0.4	7	89	3
37	45	11	11	10	4	3	2	1	1						Female	80	--	0.5	1	86	3
40	39	12	12	10	3	2	2	1	0	1	1	1	1		Female	80.1	--	0.5	1	92	1
40	42	8	8	7	6	5	3	1	1						Female	80.6	--	0.4	52	89	3
38	49	10	8	6	4	3	3	1	0						Female	80.7	--	1.5	17	88	2
25	29	7	5	2	3	2	2	1	1						Female	81.2	--	0.4	1	78	3
44	34	31	15	12	5	4	3	1	1						Female	80.4	--	0.4	12	86	2
34	35	22	15	13	3	3	3	0	0	1	1	1	1		Female	81.9	--	1	9	93	3
38	50	14	10	9	8	5	3	3	2	1	1	1		1	Female	81.3	--	0.5	8	93	2
36	35	13	9	9	5	4	2	1	1						Female	80.1	--	0.5	15	96	3
35	36	4	3	1	1	1	1	0	0						Female	81.6	--	0.5	13	97	3
38	42	32	26	23	8	5	4	3	2	1	1				Female	80.7	--	0.4	12	87	3
42	47	5	5	4	3	2	2	1	1						Female	81.2	--	0.5	0.4	48	3
39	52	30	28	9	2	1	1	1	1	1					Female	81.9	--	0.4	6	88	1
35	38	18	15	12	6	4	3	2	2						Female	80	--	0.5	12	99	3
29	30	37	28	24	9	5	4	4	3	1	1				Female	81.9	--	0.5	16	88	1
40	41	19	9	5	4	3	3	1	1						Female	81.7	--	0.5	21	93	2
41	46	15	12	12	3	2	2	1	1	1	1	1	1		Female	82	--	0.5	25	97	3
37	41	17	15	10	6	6	5	0	0	1	1	1	1		Female	81.9	--	1	8	98	3
41	37	11	10	5	2	2	2	0	0						Female	82.1	--	0.3	0.1	74	3
44	46	4	4	4	2	1	1	1	1						Female	80	--	0.4	15	65	3
44	51	14	10	4	2	2	1	0	0	1	1				Female	80.1	--	0.5	18	89	2
36	37	23	17	13	5	5	4	0	0						Female	80.6	--	0.4	0.3	93	2
42	44	11	9	8	2	2	2	0	0						Female	80.7	--	0.4	21	86	1
42	44	10	6	4	1	1	1	0	0						Female	81.2	--	0.5	18	90	3
36	39	8	8	5	3	2	1	1	1						Female	81.9	--	0.5	8	79	2
41	42	5	3	3	2	2	2	0	0	1	1				Female	81.9	--	0.4	18	88	3
28	37	7	3	2	2	2	1	0	0						Female	80.1	--	0.5	26	98	3
40	43	22	16	13	2	1	1	1	1						Female	80.6	--	0.5	47	86	3
44	51	10	8	4	3	3	3	0	0	1					Female	80.7	--	1	25	96	3
41	44	10	9	7	4	3	2	1	1	1	1	1	1		Female	81.2	--	0.5	20	95	3
35	35	24	18	16	4	4	4	0	0						Female	81.9	--	0.5	29	41	1
40	40	6	6	4	3	2	2	1	1						Female	80	--	0.5	14	93	3
30	29	5	5	5	4	4	3	0	0						Female	81.9	--	0.5	2	46	3
38	39	3	2	2	1	1	1	0	0						Female	80.6	--	0.5	3	90	3
27	28	10	7	6	1	0	0	1	1						Female	81.9	--	1	9	90	3
35	41	10	6	3	2	2	1	0	0	1	1	1	1		Female	81.2	--	1	15	93	3
40	42	8	6	6	3	3	2	0	0	1	1	1	1		Female	81.9	--	0.3	0.2	98	4
40	38	5	5	5	5	5	5	0	0						Female	80.1	--	0.5	11	97	3
36	37	18	17	9	5	3	3	2	2						Female	80.6	--	0.5	21	89	3
39	40	28	21	15	5	5	5	0	0						Female	80.7	--	0.8	15	98	2
38	39	9	9	9	6	4	4	2	1	1	1	1		1	Female	81.2	--	0.5	18	98	2
36	35	11	9	9	6	6	6	0	0						Female	81.9	--	0.5	11	96	3
34	36	14	12	10	10	1	0	9	6	1	1	1	1		Male	--	80.9	1	29	94	3
39	40	14	9	8	8	1	1	7	3	1	1	1	1		Male	--	80.7	1	37	88	3
38	43	10	8	8	4	0	0	4	3	1	1	1	1		Male	--	79.6	0.5	2	90	4
38	40	11	6	6	4	1	1	3	3						Male	--	81.2	1	13	97	3
34	42	26	18	17	6	1	1	5	4						Male	--	79.9	3	3	62	3
34	36	10	6	5	2	0	0	2	2						Male	--	83.2	1	23	90	2
35	36	20	17	16	4	1	1	3	3	1	1	1	1		Male	--	81.2	1	15	98	3
41	41	12	10	9	6	1	1	5	4	1	1				Male	--	81.9	1	41	90	3
34	35	13	12	9	8	2	1	6	4	1					Male	--	77.9	0.4	22	98	2
38	45	15	12	11	2	0	0	2	2						Male	--	79.9	1	57	99	3
33	38	26	15	13	10	3	1	7	5	1	1	1	1		Male	--	81.1	0.4	23	80	3
43	43	20	13	10	7	2	1	5	4						Male	--	81.2	0.5	21	88	1
37	35	18	15	10	5	1	1	4	3	1	1	1	1		Male	--	76.9	1	28	89	2
39	55	18	17	10	7	1	1	6	4	1	1				Male	--	81.3	1	27	84	4
32	37	10	6	4	4	0	0	4	4						Male	--	80.9	1	21	97	3
35	39	17	15	10	5	1	1	4	3	1	1	1	1		Male	--	80.9	1	126	89	2
37	44	8	5	4	2	0	0	2	2						Male	--	80.9	1	122	89	3
40	48	14	10	10	5	1	1	4	3	1	1	1		1	Male	--	81.2	0.2	22	99	3
40	41	21	15	14	3	0	0	3	2						Male	--	79.6	0.3	37	56	3
37	41	15	14	12	9	1	1	8	6	1	1	1	1		Male	--	79.2	0.4	11	90	2
34	35	20	14	14	8	2	2	6	4						Male	--	82.9	6.6	16	89	3
38	41	17	15	13	11	2	1	9	5						Male	--	80.1	0.75	35	99	3
36	37	24	20	19	12	3	1	9	7	1	1	1	1		Male	--	83.9	1	59	90	3
43	44	13	7	6	1	0	0	1	1						Male	--	80.6	1	52	89	4
39	44	21	20	18	7	1	1	6	4	1	1				Male	--	81.2	1	68	89	3
35	40	17	13	12	6	1	1	5	4	1	1	1	1		Male	--	80.2	1	21	99	3
35	32	22	21	5	4	1	0	3	3						Male	--	78.9	0.2	24	90	2
26	26	12	7	7	6	1	1	5	3						Male	--	79.8	1	25	89	4
33	38	14	11	6	5	2	1	3	2						Male	--	81.6	1	18	90	3
43	44	8	8	5	4	0	0	4	3						Male	--	82.3	1	20	57	2
36	41	8	7	3	3	1	1	2	2	1	1	1	1		Male	--	78.9	1.5	26	89	2
41	44	20	16	13	8	2	2	6	3	1	1				Male	--	78.6	1	28	89	2
41	41	8	7	3	1	0	0	1	1						Male	--	80.9	0.3	0.1	54	2
35	42	44	42	17	7	2	1	5	3						Male	--	80.2	1	21	90	2
36	37	14	14	8	8	3	1	5	2						Male	--	80.6	0.5	11	66	2
39	41	13	8	6	2	0	0	2	1						Male	--	80.9	1	0.4	78	2
36	39	15	12	9	5	0	0	5	3	1	1	1	1		Male	--	82.9	0.5	27	89	1
36	42	14	11	7	6	1	1	5	3						Male	--	82.9	0.6	16	83	4
34	43	19	15	14	11	5	2	6	3						Male	--	81.9	1	28	83	1
43	45	13	10	6	4	0	0	4	4						Male	--	80.7	0.5	6	52	2
43	44	31	25	15	6	2	2	4	3						Male	--	80.6	0.6	28	89	2
42	42	19	18	13	9	3	1	6	2						Male	--	83.9	0.5	17	89	2
36	37	12	7	5	2	0	0	2	1						Male	--	80.7	0.8	38	48	2
43	43	10	7	6	4	0	0	4	1						Male	--	80.6	0.5	2	89	2
36	43	9	5	5	3	1	1	2	1						Male	--	78.9	1	24	89	1
42	51	13	9	9	9	2	1	7	2	1					Male	--	80.7	0.8	19	90	2
37	39	7	7	6	5	1	1	4	2	1	1				Male	--	83.7	0.5	19	93	1
37	46	10	5	3	2	0	0	2	1						Male	--	80.6	0.5	12	57	2
37	46	12	8	6	6	1	1	5	2	1	1	1	1		Male	--	78.9	0.5	2	63	2
37	36	11	9	7	4	2	2	2	2						Male	--	80.6	0.5	8	61	2
